# Supplementary material for: Crystal structure of potassium orthoselenate(IV), K2SeO3
Source: Acta Crystallogr E Crystallogr Commun. 2022 May 17;78(Pt 6):615–8. doi: 10.1107/S2056989022005175 (PMC9431792; doi:10.1107/S2056989022005175)
Supplement: Supplementary file 1 [file e-78-00615-sup1.cif]

##############################################################################
#                                                                            #
# This CIF contains the data in a paper accepted for publication in          #
# Acta Crystallographica Section E. It conforms to the requirements of       #
# Notes for Authors for Acta Crystallographica Section E, and has been       #
# peer reviewed under the auspices of the IUCr Commission on Journals.       #
#                                                                            #
# Full details of the Crystallographic Information File format               #
# are given in the paper "The Crystallographic Information File (CIF):       #
# a New Standard Archive File for Crystallography" by S. R. Hall, F. H.      #
# Allen and I. D. Brown [Acta Cryst. (1991), A47, 655-685].                  #
#                                                                            #
# The current version of the core CIF dictionary is obtainable from          #
# ftp://ftp.iucr.org/pub/cif_core.dic.                                       #
#                                                                            #
# Software is freely available for graphical display of the structure(s)     #
# in this CIF. For information consult the CIF software page                 #
# http://www.iucr.org/resources/cif/software.                                #
#                                                                            #
# This file may be used for bona fide research purposes within the           #
# scientific community so long as proper attribution is given to the journal # 
# article from which it was obtained.                                        #
#                                                                            #
##############################################################################
data_global
_audit_creation_method     'Jana2006 Version : 17/09/2021'
_journal_date_recd_electronic     2022-04-20
_journal_date_accepted     2022-05-13
_journal_name_full     'Acta Crystallographica, Section E'
_journal_year     2022
_journal_volume     78
_journal_issue      6
_journal_page_first     0
_journal_page_last     0
_journal_paper_category     GI
_journal_paper_doi     10.1107/S2056989022005175
_journal_coeditor_code     WM5645
_publ_contact_author_name     'Thomas Doert'
_publ_contact_author_address
;
Technische Universit\"at Dresden,
Faculty of Chemistry and Food Chemistry,
Bergstrasse 66,
01069 Dresden, Germany
;
_publ_contact_author_email     'thomas.doert@tu-dresden.de'
_publ_contact_author_phone     '+49 (351) 463-33864'
_publ_section_title
;
Crystal structure of potassium orthoselenate(IV), K~2~SeO~3~
;
_publ_section_title_footnote     .
loop_
    _publ_author_name
    _publ_author_footnote
    _publ_author_address
    'Albrecht, Ralf' .
;
Faculty of Chemistry and Food Chemistry,
Technische Universit\"at Dresden,
D-01062 Dresden
Germany
;
    'Doert, Thomas' .
;
Faculty of Chemistry and Food Chemistry,
Technische Universit\"at Dresden,
D-01062 Dresden
Germany
;
    'Ruck, Michael' .
;
Faculty of Chemistry and Food Chemistry,
Technische Universit\"at Dresden,
D-01062 Dresden
Germany
Max Planck Institute for Chemical Physics of Solids,
N\"othnitzer Str. 40,
D-01187 Dresden,
Germany
;
_publ_section_synopsis
;
Potassium orthoselenate(IV), K~2~SeO~3~, crystallizes isostructural with
Na~2~SO~3~ and K~2~TeO~3~ in the trigonal space group <i>P</i>\=3  with
lattice parameters <i>a</i> = 6.1063(4) \%A and <i>c</i> = 6.9242(4) \%A at
100 K.
;
data_I
_chemical_name_systematic
;
Dipotassium orthoselenate(IV)
;
_chemical_name_common     'Potassium orthoselenate(IV)'
_chemical_formula_moiety     'K2 Se O3'
_chemical_formula_sum     'K2 O3 Se1'
_chemical_formula_structural     'K2 Se O3'
_chemical_formula_analytical     ?
_chemical_formula_iupac     'K2 Se O3'
_chemical_formula_weight     205.2
_chemical_melting_point     ?
_chemical_compound_source     ?
_chemical_absolute_configuration     .
_symmetry_cell_setting     trigonal
_symmetry_space_group_name_H-M     'P -3'
_symmetry_space_group_name_Hall     '-P 3'
loop_
    _space_group_symop_id
    _space_group_symop_operation_xyz
    1 x,y,z
    2 -y,x-y,z
    3 -x+y,-x,z
    4 -x,-y,-z
    5 y,-x+y,-z
    6 x-y,x,-z
_cell_length_a     6.1063(2)
_cell_length_b     6.1063(2)
_cell_length_c     6.9242(4)
_cell_angle_alpha     90
_cell_angle_beta     90
_cell_angle_gamma     120
_cell_volume     223.592(17)
_cell_formula_units_Z     2
_cell_measurement_reflns_used     7032
_cell_measurement_theta_min     2.94
_cell_measurement_theta_max     37.57
_cell_measurement_temperature     100.0(10)
_cell_special_details     ?
loop_
    _twin_individual_id
    _twin_individual_mass_fraction_refined
    _twin_individual_twin_matrix_11
    _twin_individual_twin_matrix_12
    _twin_individual_twin_matrix_13
    _twin_individual_twin_matrix_21
    _twin_individual_twin_matrix_22
    _twin_individual_twin_matrix_23
    _twin_individual_twin_matrix_31
    _twin_individual_twin_matrix_32
    _twin_individual_twin_matrix_33
    1 0.556(2) 1 0 0 0 1 0 0 0 1
    2 0.0033(6) -1 0 0 0 -1 0 0 0 1
    3 0.4327(18) 1 -1 0 0 -1 0 0 0 -1
    4 0.0076(6) -1 1 0 0 1 0 0 0 -1
_exptl_crystal_description     'block'
_exptl_crystal_colour     colourless
_exptl_crystal_size_max     0.051
_exptl_crystal_size_mid     0.045
_exptl_crystal_size_min     0.023
_exptl_crystal_density_diffrn     3.0466
_exptl_crystal_density_meas     ?
_exptl_crystal_density_method     ?
_exptl_crystal_F_000     192
loop_
    _exptl_crystal_face_index_h
    _exptl_crystal_face_index_k
    _exptl_crystal_face_index_l
    _exptl_crystal_face_perp_dist
    0.00 0.00 -1.00 0.0250
    0.00 0.00 1.00 0.0250
    0.00 -1.00 0.00 0.0140
    0.00 1.00 0.00 0.0140
    -1.00 0.00 0.00 0.0100
    1.00 0.00 0.00 0.0070
_exptl_absorpt_coefficient_mu     10.107
_exptl_absorpt_correction_type     multi-scan
_exptl_absorpt_process_details
;
(<i>SADABS</i>; Krause <i>et al.</i>, 2015)
;
_exptl_absorpt_correction_T_min     0.5394
_exptl_absorpt_correction_T_max     0.7474
_exptl_special_details     ?
_diffrn_ambient_temperature     100.0(10)
_diffrn_source     ?
_diffrn_source_power     ?
_diffrn_source_voltage     50
_diffrn_source_current     30
_diffrn_radiation_type     'Mo K\a'
_diffrn_radiation_wavelength     0.71073
_diffrn_radiation_source     'X-ray tube'
_diffrn_radiation_monochromator     graphite
_diffrn_measurement_device_type     'Bruker APEXII CCD'
_diffrn_measurement_device     'four-circle diffractometer'
_diffrn_measurement_method     '\w- and \f-scans'
_diffrn_detector     'ApexII CCD'
_diffrn_measurement_specimen_support     ?
_diffrn_detector_area_resol_mean     ?
_diffrn_reflns_number     12526
_diffrn_reflns_av_R_equivalents     0.0213
_diffrn_reflns_av_unetI/netI     0.0086
_diffrn_reflns_theta_min     2.94
_diffrn_reflns_theta_max     37.57
_diffrn_reflns_theta_full     37.57
_diffrn_measured_fraction_theta_max     0.99
_diffrn_measured_fraction_theta_full     0.99
_diffrn_reflns_limit_h_min     -10
_diffrn_reflns_limit_h_max     10
_diffrn_reflns_limit_k_min     -10
_diffrn_reflns_limit_k_max     10
_diffrn_reflns_limit_l_min     -11
_diffrn_reflns_limit_l_max     11
_diffrn_reflns_reduction_process     ?
_diffrn_standards_number     ?
_diffrn_standards_interval_count     ?
_diffrn_standards_interval_time     ?
_diffrn_standards_decay_%     ?
loop_
    _diffrn_standard_refln_index_h
    _diffrn_standard_refln_index_k
    _diffrn_standard_refln_index_l
    ? ? ?
_diffrn_radiation_probe     x-ray
loop_
    _refln_index_h
    _refln_index_k
    _refln_index_l
    _refln_observed_status
    _refln_F_squared_meas
    _refln_F_squared_calc
    _refln_F_squared_sigma
    0 1 0 o 258.29 257.05 0.77
    -1 2 0 o 10576.90 10832.50 29.73
    0 2 0 o 598.74 565.41 2.10
    -2 3 0 o 166.12 156.31 1.10
    -1 3 0 o 173.86 163.39 1.20
    0 3 0 o 7603.44 7651.07 21.48
    -3 4 0 o 186.35 181.31 1.53
    -2 4 0 o 7812.52 7798.64 24.31
    -1 4 0 o 224.19 220.68 1.53
    0 4 0 o 263.83 269.14 1.97
    -4 5 0 o 4440.37 4470.53 15.93
    -3 5 0 o 230.74 236.46 2.19
    -2 5 0 o 231.24 232.57 1.86
    -1 5 0 o 4616.09 4631.62 15.25
    0 5 0 o 48.94 44.82 1.20
    -5 6 0 o 45.44 47.58 1.20
    -4 6 0 o 27.86 27.26 0.98
    -3 6 0 o 3216.29 3242.91 12.83
    -2 6 0 o 31.57 31.26 0.98
    -1 6 0 o 37.59 38.34 1.20
    0 6 0 o 2375.16 2376.81 11.40
    -6 7 0 o 94.19 93.74 2.08
    -5 7 0 o 2523.03 2530.14 11.71
    -4 7 0 o 53.11 54.05 1.53
    -3 7 0 o 67.93 67.26 1.53
    -2 7 0 o 2452.04 2447.77 11.54
    -1 7 0 o 95.29 93.18 2.19
    0 7 0 o 19.99 20.27 1.42
    -7 8 0 o 1581.00 1589.56 11.44
    -6 8 0 o 55.27 58.62 1.97
    -5 8 0 o 36.59 38.63 1.75
    -4 8 0 o 1768.89 1763.44 10.47
    -3 8 0 o 36.38 34.64 1.64
    -2 8 0 o 51.13 54.13 2.29
    -1 8 0 o 1578.01 1575.70 11.56
    0 8 0 < 3.28 2.83 1.42
    -8 9 0 o 23.16 22.04 2.08
    -7 9 0 o 23.27 21.51 2.08
    -6 9 0 o 1451.59 1459.69 11.78
    -5 9 0 o 31.57 31.50 1.86
    -4 9 0 o 27.20 26.61 1.86
    -3 9 0 o 1484.68 1502.67 10.88
    -2 9 0 o 22.61 22.14 2.08
    -1 9 0 o 26.43 24.40 2.40
    0 9 0 o 742.46 741.20 16.99
    -7 10 0 o 7.97 9.40 2.40
    -6 10 0 o 11.47 10.69 1.86
    -5 10 0 o 878.31 856.07 9.54
    -4 10 0 o 13.32 12.99 1.97
    -3 10 0 o 9.94 11.36 2.84
    0 0 1 o 60.80 60.96 0.44
    -1 1 1 o 1900.22 1842.40 4.95
    0 1 1 o 1115.73 1063.13 3.12
    1 1 1 o 342.13 315.94 1.42
    -3 2 1 o 637.30 634.93 2.41
    -2 2 1 o 45.57 29.05 0.55
    -1 2 1 o 448.64 411.58 1.77
    0 2 1 o 28.19 30.98 0.44
    1 2 1 o 152.77 158.03 1.21
    2 2 1 o 105.15 99.95 1.09
    -5 3 1 o 628.70 638.56 3.28
    -4 3 1 o 438.65 453.88 2.41
    -3 3 1 o 451.42 430.54 2.40
    -2 3 1 o 660.72 666.64 2.74
    -1 3 1 o 151.64 158.18 1.10
    0 3 1 o 10.54 10.06 0.33
    1 3 1 o 814.99 823.69 3.74
    2 3 1 o 238.20 239.20 1.98
    3 3 1 o 84.56 85.02 1.42
    -7 4 1 o 203.68 205.54 2.40
    -6 4 1 o 95.89 99.50 1.42
    -5 4 1 o 51.40 52.46 1.10
    -4 4 1 o 505.99 507.44 2.84
    -3 4 1 o 373.82 382.05 2.21
    -2 4 1 o 110.02 107.16 1.20
    -1 4 1 o 909.83 921.06 3.83
    0 4 1 o 184.51 178.22 1.43
    1 4 1 o 282.83 285.58 2.29
    2 4 1 o 365.05 368.82 3.17
    3 4 1 o 54.64 55.28 1.64
    4 4 1 o 48.06 48.47 1.86
    -9 5 1 o 153.02 154.93 3.60
    -8 5 1 o 89.13 87.89 2.30
    -7 5 1 o 70.13 67.84 1.75
    -6 5 1 o 307.55 312.83 2.84
    -5 5 1 o 74.01 79.09 1.42
    -4 5 1 o 40.21 40.83 0.98
    -3 5 1 o 551.69 559.21 3.40
    -2 5 1 o 279.74 285.76 2.08
    -1 5 1 o 234.61 238.11 1.97
    0 5 1 o 350.11 349.23 2.73
    1 5 1 o 74.65 71.42 1.64
    2 5 1 o 48.18 46.75 1.64
    3 5 1 o 258.62 261.49 3.50
    4 5 1 o 38.38 38.55 2.08
    5 5 1 o 40.53 39.77 2.62
    -10 6 1 o 26.55 28.01 2.29
    -9 6 1 o 22.83 24.51 1.97
    -8 6 1 o 302.77 300.35 4.15
    -7 6 1 o 71.78 70.13 1.97
    -6 6 1 o 190.16 187.21 2.40
    -5 6 1 o 296.02 300.36 2.73
    -4 6 1 o 92.52 94.49 1.64
    -3 6 1 o 101.12 98.45 1.53
    -2 6 1 o 376.32 374.50 2.84
    -1 6 1 o 75.26 73.91 1.64
    0 6 1 o 9.73 9.97 0.87
    1 6 1 o 240.62 237.76 3.17
    2 6 1 o 134.96 131.40 2.73
    3 6 1 o 38.23 37.41 2.08
    4 6 1 o 103.77 108.91 3.82
    -10 7 1 o 122.22 118.14 6.99
    -9 7 1 o 67.43 68.48 2.73
    -8 7 1 o 20.21 18.85 1.64
    -7 7 1 o 222.65 223.79 3.39
    -6 7 1 o 79.78 84.28 2.19
    -5 7 1 o 69.37 66.66 1.97
    -4 7 1 o 235.04 236.19 2.73
    -3 7 1 o 46.73 46.09 1.42
    -2 7 1 o 47.42 48.07 1.64
    -1 7 1 o 211.16 209.88 3.06
    0 7 1 o 64.95 61.93 2.30
    1 7 1 o 54.40 54.51 2.29
    2 7 1 o 176.47 173.45 4.37
    3 7 1 o 35.19 30.54 4.26
    -9 8 1 o 81.04 74.75 3.39
    -8 8 1 o 38.26 40.75 2.40
    -7 8 1 o 18.35 18.32 1.75
    -6 8 1 o 307.38 308.28 4.15
    -5 8 1 o 88.80 90.36 2.62
    -4 8 1 o 55.51 57.08 1.86
    -3 8 1 o 259.30 260.33 3.61
    -2 8 1 o 125.49 124.60 2.95
    -1 8 1 o 53.19 54.44 2.51
    0 8 1 o 173.80 167.71 4.15
    1 8 1 o 16.17 12.62 2.08
    -9 9 1 o 12.89 10.52 3.93
    -8 9 1 o 72.85 74.49 2.95
    -7 9 1 o 63.97 60.83 3.06
    -6 9 1 o 21.52 22.44 1.86
    -5 9 1 o 138.43 139.56 3.39
    -4 9 1 o 47.20 44.78 2.40
    -3 9 1 o 33.53 33.67 1.97
    -2 9 1 o 195.20 186.85 4.37
    -1 9 1 o 14.09 13.09 2.08
    0 9 1 o 47.62 44.10 6.23
    -7 10 1 o 125.19 113.20 6.01
    -6 10 1 o 29.07 25.80 2.29
    -5 10 1 o 30.91 31.95 2.29
    -4 10 1 o 118.29 110.99 3.82
    -3 10 1 o 26.99 33.86 4.48
    0 0 2 o 1718.03 1564.37 7.94
    -1 1 2 o 604.86 596.84 2.19
    0 1 2 o 9857.43 9734.82 29.28
    1 1 2 o 71.09 59.66 0.66
    -3 2 2 o 974.22 934.12 3.57
    -2 2 2 o 10375.90 10261.90 32.44
    -1 2 2 o 61.73 51.15 0.55
    0 2 2 o 419.36 416.07 1.93
    1 2 2 o 5653.78 5642.31 17.00
    2 2 2 o 86.35 87.43 0.98
    -5 3 2 o 154.41 152.62 1.59
    -4 3 2 o 5298.34 5363.16 16.57
    -3 3 2 o 13.54 14.27 0.44
    -2 3 2 o 1172.00 1138.97 5.14
    -1 3 2 o 6154.37 6097.02 19.23
    0 3 2 o 3.82 2.56 0.33
    1 3 2 o 385.32 384.90 2.19
    2 3 2 o 4598.12 4653.04 16.39
    3 3 2 o 2.73 2.50 0.55
    -7 4 2 o 172.16 172.45 2.54
    -6 4 2 o 2688.70 2712.61 11.82
    -5 4 2 o 72.63 74.58 1.42
    -4 4 2 o 183.80 180.79 1.83
    -3 4 2 o 5155.99 5187.63 16.94
    -2 4 2 o 86.69 89.23 0.98
    -1 4 2 o 312.22 317.76 2.17
    0 4 2 o 5272.08 5275.71 17.49
    1 4 2 o 53.23 52.04 1.09
    2 4 2 o 295.98 296.23 2.89
    3 4 2 o 2262.17 2259.99 11.04
    4 4 2 < 2.29 2.19 0.98
    -9 5 2 o 69.53 69.09 2.75
    -8 5 2 o 1655.59 1654.25 10.16
    -7 5 2 o 18.02 20.41 1.09
    -6 5 2 o 270.34 278.04 2.89
    -5 5 2 o 3101.34 3116.87 12.91
    -4 5 2 o 59.90 63.94 1.09
    -3 5 2 o 154.75 154.09 1.47
    -2 5 2 o 4560.11 4595.47 14.87
    -1 5 2 o 65.00 65.53 1.09
    0 5 2 o 286.58 285.44 2.56
    1 5 2 o 2612.16 2586.13 12.37
    2 5 2 o 24.47 23.69 1.31
    3 5 2 o 82.90 85.65 2.31
    4 5 2 o 1303.44 1294.96 10.05
    5 5 2 < 1.86 3.01 1.75
    -10 6 2 o 811.80 832.80 11.47
    -9 6 2 o 17.37 20.58 1.86
    -8 6 2 o 58.28 55.75 2.31
    -7 6 2 o 2265.80 2273.75 11.47
    -6 6 2 o 2.29 2.39 0.66
    -5 6 2 o 243.63 248.88 2.77
    -4 6 2 o 2686.36 2676.25 11.59
    -3 6 2 o 2.95 2.63 0.55
    -2 6 2 o 280.71 280.19 2.66
    -1 6 2 o 2504.85 2486.48 10.82
    0 6 2 o 5.13 3.67 0.76
    1 6 2 o 74.87 71.60 2.21
    2 6 2 o 1677.79 1658.17 10.05
    3 6 2 o 14.86 16.60 1.64
    4 6 2 o 67.26 63.72 4.72
    -10 7 2 o 61.59 52.12 6.68
    -9 7 2 o 1092.94 1078.31 9.83
    -8 7 2 o 6.55 5.58 1.31
    -7 7 2 o 108.12 110.97 2.53
    -6 7 2 o 2251.13 2257.74 11.47
    -5 7 2 o 25.34 25.15 1.31
    -4 7 2 o 199.13 198.65 2.66
    -3 7 2 o 2378.56 2379.26 11.92
    -2 7 2 o 20.21 19.51 1.20
    -1 7 2 o 76.80 74.09 2.21
    0 7 2 o 1557.09 1568.81 11.04
    1 7 2 o 7.86 8.40 1.31
    2 7 2 o 45.35 46.17 2.85
    3 7 2 o 714.57 745.24 20.64
    -9 8 2 o 41.26 43.13 2.85
    -8 8 2 o 882.04 863.02 9.29
    -7 8 2 o 6.12 6.20 1.20
    -6 8 2 o 47.01 50.93 1.98
    -5 8 2 o 1662.09 1681.31 10.05
    -4 8 2 o 3.06 2.23 0.87
    -3 8 2 o 91.15 92.46 2.65
    -2 8 2 o 1641.69 1639.62 11.58
    -1 8 2 o 9.39 7.51 1.42
    0 8 2 o 137.99 135.75 3.62
    1 8 2 o 1004.03 1008.76 11.03
    -8 9 2 o 44.25 46.63 2.86
    -7 9 2 o 1092.31 1079.14 10.60
    -6 9 2 o 16.17 16.58 1.75
    -5 9 2 o 63.14 61.85 2.53
    -4 9 2 o 1222.64 1250.08 11.14
    -3 9 2 o 21.41 20.20 1.86
    -2 9 2 o 43.81 44.46 2.64
    -1 9 2 o 1041.95 1025.36 11.91
    -7 10 2 o 68.44 59.78 9.10
    -6 10 2 o 805.13 806.99 12.78
    -5 10 2 < 2.95 3.41 1.75
    -4 10 2 o 57.66 55.82 4.60
    -3 10 2 o 764.48 766.37 28.63
    0 0 3 o 351.48 371.75 2.64
    -1 1 3 o 806.99 801.62 3.17
    0 1 3 o 18.90 16.97 0.44
    1 1 3 o 846.57 859.28 3.29
    -3 2 3 o 321.71 327.89 1.97
    -2 2 3 o 460.15 454.54 2.08
    -1 2 3 o 1012.63 1020.28 3.79
    0 2 3 o 9.33 8.19 0.33
    1 2 3 o 163.31 156.43 1.31
    2 2 3 o 490.63 498.30 2.63
    -5 3 3 o 232.84 234.50 2.08
    -4 3 3 o 78.53 76.80 1.20
    -3 3 3 o 1060.76 1061.17 4.60
    -2 3 3 o 354.59 360.11 1.97
    -1 3 3 o 154.53 148.43 1.32
    0 3 3 o 338.56 346.37 1.88
    1 3 3 o 322.89 333.25 2.18
    2 3 3 o 72.38 75.01 1.20
    3 3 3 o 381.96 382.88 3.06
    -7 4 3 o 70.57 72.31 2.08
    -6 4 3 o 72.69 73.63 1.86
    -5 4 3 o 293.13 294.97 2.86
    -4 4 3 o 161.05 161.48 1.75
    -3 4 3 o 97.52 94.68 1.10
    -2 4 3 o 502.31 510.61 2.96
    -1 4 3 o 364.35 378.83 2.52
    0 4 3 o 51.83 52.70 0.98
    1 4 3 o 695.56 710.74 3.83
    2 4 3 o 139.30 140.09 1.86
    3 4 3 o 88.58 88.10 2.29
    4 4 3 o 222.22 219.29 3.50
    -9 5 3 o 54.40 53.67 2.51
    -8 5 3 o 20.00 19.40 1.42
    -7 5 3 o 287.90 288.94 3.39
    -6 5 3 o 117.35 115.74 2.19
    -5 5 3 o 103.29 101.34 1.86
    -4 5 3 o 270.51 268.40 2.52
    -3 5 3 o 189.28 194.19 1.86
    -2 5 3 o 56.71 58.47 1.20
    -1 5 3 o 623.97 628.72 3.50
    0 5 3 o 125.68 123.89 1.64
    1 5 3 o 79.25 77.84 1.75
    2 5 3 o 239.37 244.53 3.17
    3 5 3 o 100.16 97.05 2.95
    4 5 3 o 32.67 35.72 2.19
    5 5 3 o 150.21 145.51 9.84
    -10 6 3 < 22.39 25.75 8.52
    -9 6 3 o 122.32 123.02 3.83
    -8 6 3 o 117.96 116.51 3.28
    -7 6 3 o 54.10 54.02 1.86
    -6 6 3 o 501.75 506.72 4.37
    -5 6 3 o 108.06 106.03 1.86
    -4 6 3 o 81.98 79.26 1.64
    -3 6 3 o 406.73 408.36 3.40
    -2 6 3 o 139.12 140.88 1.86
    -1 6 3 o 78.12 77.80 1.64
    0 6 3 o 167.02 166.85 2.41
    1 6 3 o 75.39 74.06 2.08
    2 6 3 o 8.20 7.76 1.20
    3 6 3 o 147.97 150.37 3.93
    4 6 3 o 28.94 35.29 5.46
    -9 7 3 o 17.15 14.44 1.86
    -8 7 3 o 132.50 128.33 3.39
    -7 7 3 o 82.91 82.60 2.62
    -6 7 3 o 43.14 43.39 1.64
    -5 7 3 o 280.01 281.78 3.17
    -4 7 3 o 89.62 90.58 1.97
    -3 7 3 o 97.83 99.73 2.19
    -2 7 3 o 253.51 252.13 3.50
    -1 7 3 o 63.35 60.72 2.18
    0 7 3 o 33.22 34.47 1.86
    1 7 3 o 198.47 199.08 4.15
    2 7 3 o 61.38 62.60 3.28
    -9 8 3 o 10.92 14.53 3.60
    -8 8 3 o 31.47 31.90 2.19
    -7 8 3 o 127.59 125.85 3.61
    -6 8 3 o 124.19 119.42 3.39
    -5 8 3 o 19.01 17.87 1.64
    -4 8 3 o 235.82 235.88 3.83
    -3 8 3 o 103.11 98.00 2.95
    -2 8 3 o 7.43 8.78 1.31
    -1 8 3 o 193.53 200.60 4.15
    0 8 3 o 73.62 71.44 3.39
    1 8 3 o 38.56 40.20 5.13
    -8 9 3 o 12.67 14.73 2.40
    -7 9 3 o 17.92 17.63 2.08
    -6 9 3 o 122.06 120.74 3.82
    -5 9 3 o 43.91 44.66 2.29
    -4 9 3 o 32.00 30.64 2.18
    -3 9 3 o 140.20 141.06 3.93
    -2 9 3 o 69.69 70.18 3.28
    -1 9 3 o 34.95 38.65 3.60
    -5 10 3 o 125.97 129.51 6.77
    -4 10 3 o 32.23 35.10 7.54
    0 0 4 o 20.43 22.33 0.76
    -1 1 4 o 5721.70 5742.73 18.25
    0 1 4 o 135.15 140.66 1.05
    1 1 4 o 901.05 906.84 3.64
    -3 2 4 o 5500.87 5496.59 18.72
    -2 2 4 o 95.51 98.90 1.04
    -1 2 4 o 852.89 857.56 3.63
    0 2 4 o 5247.40 5297.77 15.40
    1 2 4 o 229.17 230.95 1.71
    2 2 4 o 254.87 247.94 1.97
    -5 3 4 o 2535.82 2586.30 10.70
    -4 3 4 o 62.59 60.79 1.24
    -3 3 4 o 381.75 378.96 2.41
    -2 3 4 o 5701.10 5707.29 17.04
    -1 3 4 o 200.58 206.10 1.62
    0 3 4 o 610.85 609.04 2.85
    1 3 4 o 3607.30 3637.40 12.12
    2 3 4 o 39.95 36.06 1.11
    3 3 4 o 284.24 285.40 2.84
    -7 4 4 o 1913.64 1934.71 11.25
    -6 4 4 o 59.02 56.99 1.89
    -5 4 4 o 332.45 329.65 3.06
    -4 4 4 o 2939.84 2947.20 11.80
    -3 4 4 o 56.65 57.34 1.00
    -2 4 4 o 251.30 243.52 1.97
    -1 4 4 o 3432.45 3453.10 12.45
    0 4 4 o 36.34 35.44 0.89
    1 4 4 o 231.72 232.25 1.97
    2 4 4 o 2587.42 2601.15 11.36
    3 4 4 o 54.13 51.91 2.09
    4 4 4 o 142.10 141.00 3.39
    -9 5 4 o 999.23 1002.03 9.83
    -8 5 4 o 19.34 24.24 1.76
    -7 5 4 o 154.93 148.84 2.84
    -6 5 4 o 2409.02 2420.62 12.23
    -5 5 4 o 48.51 47.13 1.55
    -4 5 4 o 389.77 386.64 2.84
    -3 5 4 o 2609.32 2628.89 10.27
    -2 5 4 o 34.37 37.64 1.11
    -1 5 4 o 210.15 211.13 1.97
    0 5 4 o 2710.70 2732.78 11.03
    1 5 4 o 57.85 55.54 1.55
    2 5 4 o 145.09 145.07 2.62
    3 5 4 o 1270.18 1277.46 9.83
    4 5 4 o 20.75 21.44 1.87
    -9 6 4 o 48.62 48.17 2.51
    -8 6 4 o 1053.52 1056.09 8.85
    -7 6 4 o 17.26 18.26 1.32
    -6 6 4 o 176.09 173.79 2.73
    -5 6 4 o 2336.82 2364.66 10.82
    -4 6 4 o 56.70 57.62 1.55
    -3 6 4 o 279.90 279.10 2.84
    -2 6 4 o 2555.01 2562.84 11.14
    -1 6 4 o 57.81 60.75 1.55
    0 6 4 o 268.37 273.28 3.50
    1 6 4 o 1347.88 1371.96 9.07
    2 6 4 o 18.78 16.71 1.76
    3 6 4 o 41.07 44.65 2.51
    -9 7 4 o 15.90 16.32 2.08
    -8 7 4 o 75.16 78.20 2.95
    -7 7 4 o 1378.42 1377.13 9.94
    -6 7 4 o 18.49 18.91 1.43
    -5 7 4 o 132.96 132.47 2.51
    -4 7 4 o 1960.86 1982.23 10.92
    -3 7 4 o 42.75 48.65 1.77
    -2 7 4 o 161.59 162.91 2.95
    -1 7 4 o 1394.50 1400.34 10.70
    0 7 4 o 34.31 29.66 2.20
    1 7 4 o 65.34 63.05 2.95
    2 7 4 o 812.50 813.36 9.72
    -9 8 4 o 784.84 765.01 41.39
    -8 8 4 o 56.91 54.34 2.75
    -7 8 4 o 77.46 76.22 2.95
    -6 8 4 o 1038.36 1031.73 9.50
    -5 8 4 o 22.43 23.62 1.76
    -4 8 4 o 129.17 134.21 3.39
    -3 8 4 o 1325.49 1298.65 9.94
    -2 8 4 o 18.11 16.27 1.76
    -1 8 4 o 68.17 65.43 2.95
    0 8 4 o 1165.15 1172.84 11.91
    -8 9 4 o 814.33 777.55 32.66
    -7 9 4 o 15.68 15.42 2.08
    -6 9 4 o 60.51 56.00 2.84
    -5 9 4 o 985.68 986.14 10.05
    -4 9 4 o 18.10 23.29 1.98
    -3 9 4 o 37.04 39.97 2.51
    -2 9 4 o 810.08 800.95 9.28
    0 0 5 o 119.39 112.04 1.75
    -1 1 5 o 20.29 20.60 0.66
    0 1 5 o 432.45 444.26 2.40
    1 1 5 o 400.84 402.11 2.41
    -3 2 5 o 60.80 64.39 0.99
    -2 2 5 o 1012.91 1019.26 4.38
    -1 2 5 o 462.03 463.37 2.53
    0 2 5 o 379.28 387.97 2.20
    1 2 5 o 761.65 772.61 3.83
    2 2 5 o 170.78 173.10 1.75
    -5 3 5 o 75.14 76.23 1.64
    -4 3 5 o 376.20 372.80 2.84
    -3 3 5 o 436.77 442.03 2.62
    -2 3 5 o 51.80 53.11 1.10
    -1 3 5 o 735.09 741.29 3.60
    0 3 5 o 147.80 146.74 1.42
    1 3 5 o 48.22 45.16 1.20
    2 3 5 o 342.86 349.73 2.95
    3 3 5 o 150.59 151.48 2.51
    -7 4 5 o 84.99 84.69 2.73
    -6 4 5 o 365.06 369.71 4.15
    -5 4 5 o 92.75 94.52 1.75
    -4 4 5 o 85.18 84.38 1.42
    -3 4 5 o 429.80 428.24 2.95
    -2 4 5 o 177.92 177.45 1.75
    -1 4 5 o 40.80 40.50 0.99
    0 4 5 o 383.22 384.92 2.73
    1 4 5 o 303.05 301.16 2.73
    2 4 5 o 34.90 34.97 1.42
    3 4 5 o 332.69 332.05 4.26
    4 4 5 o 89.48 87.58 3.39
    -9 5 5 o 33.45 33.37 2.62
    -8 5 5 o 160.56 159.70 3.93
    -7 5 5 o 110.46 112.71 2.84
    -6 5 5 o 41.79 42.30 1.64
    -5 5 5 o 432.51 438.37 3.82
    -4 5 5 o 86.55 87.98 1.86
    -3 5 5 o 92.61 91.17 1.64
    -2 5 5 o 313.18 315.28 2.73
    -1 5 5 o 260.37 256.16 2.40
    0 5 5 o 50.80 52.28 1.42
    1 5 5 o 349.64 352.26 3.71
    2 5 5 o 89.51 89.35 2.73
    3 5 5 o 14.98 17.61 1.75
    4 5 5 o 166.35 162.27 4.59
    -9 6 5 o 32.34 34.48 2.62
    -8 6 5 o 11.36 10.94 1.64
    -7 6 5 o 216.27 217.17 3.82
    -6 6 5 o 228.76 231.30 3.06
    -5 6 5 o 46.84 48.24 1.75
    -4 6 5 o 374.47 382.34 3.82
    -3 6 5 o 166.20 163.92 2.41
    -2 6 5 o 35.91 36.25 1.31
    -1 6 5 o 355.73 359.08 3.50
    0 6 5 o 58.39 56.65 1.86
    1 6 5 o 59.61 56.87 2.41
    2 6 5 o 103.32 100.67 3.50
    3 6 5 o 53.85 49.20 3.17
    -9 7 5 o 120.26 105.60 11.80
    -8 7 5 o 42.72 38.58 2.51
    -7 7 5 o 21.87 20.74 1.75
    -6 7 5 o 201.28 198.06 3.72
    -5 7 5 o 100.87 106.38 2.73
    -4 7 5 o 66.86 69.30 2.08
    -3 7 5 o 338.70 341.80 4.04
    -2 7 5 o 101.50 95.83 2.84
    -1 7 5 o 67.10 65.85 2.73
    0 7 5 o 206.55 204.56 4.26
    1 7 5 o 81.82 73.45 3.71
    -8 8 5 o 169.07 175.33 7.21
    -7 8 5 o 35.18 36.92 2.29
    -6 8 5 o 12.24 11.05 1.75
    -5 8 5 o 159.79 153.58 3.71
    -4 8 5 o 100.21 95.55 3.50
    -3 8 5 o 15.41 16.59 1.64
    -2 8 5 o 106.38 107.19 3.39
    -1 8 5 o 75.37 75.15 3.17
    0 8 5 o 10.60 9.59 2.51
    -7 9 5 o 109.88 114.25 9.17
    -6 9 5 o 34.52 34.57 2.84
    -5 9 5 o 37.70 39.64 3.06
    -4 9 5 o 154.92 155.00 4.26
    -3 9 5 o 45.55 43.72 3.17
    -2 9 5 o 12.35 15.47 3.50
    0 0 6 o 2511.51 2488.91 18.25
    -1 1 6 o 168.35 174.60 1.65
    0 1 6 o 634.35 647.57 3.28
    1 1 6 o 3753.65 3787.78 13.14
    -3 2 6 o 51.49 51.44 1.21
    -2 2 6 o 200.18 202.51 1.86
    -1 2 6 o 3625.34 3685.53 12.64
    0 2 6 o 62.89 66.42 1.09
    1 2 6 o 603.95 610.33 3.50
    2 2 6 o 2225.94 2239.94 9.41
    -5 3 6 o 128.11 127.67 2.08
    -4 3 6 o 365.92 368.01 2.95
    -3 3 6 o 2490.99 2535.94 10.35
    -2 3 6 o 38.10 40.07 0.99
    -1 3 6 o 548.49 556.13 3.28
    0 3 6 o 3037.09 3067.81 11.32
    1 3 6 o 112.73 114.40 1.64
    2 3 6 o 230.00 225.15 2.73
    3 3 6 o 1751.93 1751.92 9.92
    -7 4 6 o 25.59 25.64 1.86
    -6 4 6 o 255.15 257.14 3.60
    -5 4 6 o 1990.24 2011.21 10.37
    -4 4 6 o 108.70 110.84 1.86
    -3 4 6 o 371.61 374.99 2.95
    -2 4 6 o 2209.64 2225.35 9.40
    -1 4 6 o 135.75 139.87 1.64
    0 4 6 o 220.97 224.03 2.19
    1 4 6 o 1724.73 1744.70 8.70
    2 4 6 o 25.81 26.93 1.31
    3 4 6 o 163.41 163.98 3.60
    4 4 6 o 1028.29 1031.20 11.09
    -8 5 6 o 121.48 121.58 3.93
    -7 5 6 o 1148.57 1169.27 9.22
    -6 5 6 o 20.88 22.18 1.42
    -5 5 6 o 243.49 244.40 3.06
    -4 5 6 o 2122.49 2124.36 11.02
    -3 5 6 o 116.96 117.50 1.97
    -2 5 6 o 246.93 243.91 2.51
    -1 5 6 o 1725.02 1725.26 7.75
    0 5 6 o 34.78 34.13 1.20
    1 5 6 o 212.65 212.93 3.17
    2 5 6 o 1188.28 1177.61 9.23
    3 5 6 o 43.06 42.62 2.73
    -8 6 6 o 65.67 67.87 3.06
    -7 6 6 o 80.75 79.89 2.84
    -6 6 6 o 1249.48 1255.88 9.91
    -5 6 6 o 24.94 26.22 1.64
    -4 6 6 o 257.91 259.98 3.39
    -3 6 6 o 1749.00 1732.52 9.91
    -2 6 6 o 30.95 29.92 1.31
    -1 6 6 o 223.50 232.88 2.95
    0 6 6 o 1563.29 1556.64 9.89
    1 6 6 o 60.74 61.40 2.62
    2 6 6 o 107.93 104.48 3.93
    -8 7 6 o 772.98 780.73 12.06
    -7 7 6 o 30.05 28.99 2.19
    -6 7 6 o 83.35 86.75 3.17
    -5 7 6 o 1115.93 1134.03 9.35
    -4 7 6 o 21.96 22.38 1.64
    -3 7 6 o 140.46 140.44 2.95
    -2 7 6 o 1207.96 1215.46 9.44
    -1 7 6 o 55.84 54.89 2.51
    0 7 6 o 142.00 130.30 4.59
    1 7 6 o 700.10 720.52 12.83
    -7 8 6 o 765.38 777.52 11.07
    -6 8 6 o 74.42 73.48 3.06
    -5 8 6 o 124.20 117.97 4.04
    -4 8 6 o 1008.75 1007.85 10.20
    -3 8 6 o 43.93 39.70 2.51
    -2 8 6 o 111.23 104.98 3.72
    -1 8 6 o 722.91 726.17 9.76
    0 0 7 o 228.82 231.68 4.05
    -1 1 7 o 462.61 473.14 3.28
    0 1 7 o 181.63 180.73 1.86
    1 1 7 o 55.51 56.52 1.20
    -3 2 7 o 428.01 427.12 3.50
    -2 2 7 o 349.66 352.82 2.75
    -1 2 7 o 44.45 46.42 1.09
    0 2 7 o 892.51 904.95 4.92
    1 2 7 o 323.61 324.18 2.63
    2 2 7 o 78.24 79.23 1.86
    -5 3 7 o 385.10 386.66 3.94
    -4 3 7 o 136.38 137.59 2.08
    -3 3 7 o 21.64 20.38 0.98
    -2 3 7 o 402.13 397.11 3.06
    -1 3 7 o 302.28 302.97 2.63
    0 3 7 o 86.62 89.21 1.64
    1 3 7 o 364.66 366.96 3.28
    2 3 7 o 118.79 119.48 2.19
    3 3 7 o 33.43 32.61 1.75
    -7 4 7 o 286.77 286.23 4.81
    -6 4 7 o 148.60 152.66 3.06
    -5 4 7 o 76.13 77.20 2.08
    -4 4 7 o 438.04 441.13 3.93
    -3 4 7 o 159.41 161.54 2.19
    -2 4 7 o 77.79 77.76 1.53
    -1 4 7 o 362.10 358.38 2.95
    0 4 7 o 130.60 130.46 1.97
    1 4 7 o 39.77 40.97 1.53
    2 4 7 o 243.82 246.19 3.61
    3 4 7 o 130.77 135.20 3.50
    4 4 7 o 21.30 21.14 2.18
    -8 5 7 o 55.42 56.73 3.61
    -7 5 7 o 27.42 26.12 1.97
    -6 5 7 o 241.29 243.14 4.15
    -5 5 7 o 181.14 180.92 3.50
    -4 5 7 o 79.00 77.00 2.19
    -3 5 7 o 410.78 414.19 3.82
    -2 5 7 o 104.47 107.40 2.08
    -1 5 7 o 52.44 51.00 1.53
    0 5 7 o 295.48 297.79 3.61
    1 5 7 o 134.03 141.87 3.17
    2 5 7 o 35.72 35.91 2.40
    3 5 7 o 162.13 153.25 5.90
    -8 6 7 o 138.50 135.33 12.01
    -7 6 7 o 78.82 72.82 3.06
    -6 6 7 o 6.01 6.11 1.42
    -5 6 7 o 261.69 257.21 4.37
    -4 6 7 o 154.53 159.93 3.17
    -3 6 7 o 30.26 29.02 1.64
    -2 6 7 o 245.64 250.68 3.17
    -1 6 7 o 151.39 148.83 2.84
    0 6 7 o 47.73 51.17 2.51
    1 6 7 o 248.92 247.01 5.14
    2 6 7 o 31.48 28.98 5.36
    -7 7 7 o 162.14 156.60 5.46
    -6 7 7 o 68.70 65.47 3.06
    -5 7 7 o 31.46 29.23 2.18
    -4 7 7 o 255.85 255.99 4.15
    -3 7 7 o 135.20 135.30 3.72
    -2 7 7 o 31.13 31.90 2.08
    -1 7 7 o 256.70 262.05 5.24
    0 7 7 o 80.77 82.46 3.93
    -5 8 7 o 52.46 52.95 3.28
    -4 8 7 o 17.04 19.04 1.97
    -3 8 7 o 162.00 149.52 5.46
    -2 8 7 o 31.04 32.01 8.96
    0 0 8 o 362.36 361.66 5.69
    -1 1 8 o 477.79 484.36 3.54
    0 1 8 o 2026.07 2024.48 9.53
    1 1 8 o 109.91 111.11 1.86
    -3 2 8 o 250.73 258.78 2.87
    -2 2 8 o 1272.45 1271.54 6.89
    -1 2 8 o 122.54 123.96 1.86
    0 2 8 o 267.36 275.84 2.97
    1 2 8 o 1726.90 1735.67 9.08
    2 2 8 o 158.49 161.56 2.51
    -5 3 8 o 302.55 298.17 3.95
    -4 3 8 o 1409.40 1404.95 7.76
    -3 3 8 o 184.00 184.86 2.51
    -2 3 8 o 242.52 240.46 2.75
    -1 3 8 o 1692.84 1677.23 8.53
    0 3 8 o 80.35 80.34 1.97
    1 3 8 o 300.14 307.96 3.74
    2 3 8 o 1090.35 1084.52 7.99
    3 3 8 o 69.92 68.49 2.51
    -7 4 8 o 104.98 101.15 3.62
    -6 4 8 o 1007.41 991.74 8.74
    -5 4 8 o 95.19 96.02 2.73
    -4 4 8 o 293.61 289.70 3.84
    -3 4 8 o 1380.14 1403.10 7.88
    -2 4 8 o 162.66 164.81 2.51
    -1 4 8 o 335.39 341.19 3.08
    0 4 8 o 1108.58 1123.96 7.11
    1 4 8 o 146.24 143.29 3.06
    2 4 8 o 130.17 134.87 3.29
    3 4 8 o 727.73 727.01 7.98
    -7 5 8 o 75.94 77.55 3.06
    -6 5 8 o 116.77 113.47 3.73
    -5 5 8 o 1010.55 997.49 8.53
    -4 5 8 o 80.88 79.42 2.62
    -3 5 8 o 277.31 283.40 4.07
    -2 5 8 o 1116.08 1122.63 7.98
    -1 5 8 o 146.15 144.95 2.73
    0 5 8 o 157.62 156.88 3.18
    1 5 8 o 880.13 881.15 8.09
    2 5 8 o 72.76 73.28 3.61
    -7 6 8 o 563.92 559.29 12.90
    -6 6 8 o 87.93 90.29 3.17
    -5 6 8 o 115.48 118.91 3.84
    -4 6 8 o 1006.72 991.99 8.53
    -3 6 8 o 72.11 72.22 2.62
    -2 6 8 o 145.98 139.34 3.62
    -1 6 8 o 915.14 911.17 8.41
    0 6 8 o 30.92 28.31 2.40
    1 6 8 o 135.54 136.25 7.01
    -6 7 8 o 542.38 578.58 14.53
    -5 7 8 o 88.81 84.40 3.50
    -4 7 8 o 100.86 98.62 3.39
    -3 7 8 o 692.09 683.96 8.63
    -2 7 8 o 64.25 66.64 3.72
    -1 7 8 o 130.83 126.87 7.23
    0 0 9 o 724.54 728.39 8.99
    -1 1 9 o 159.75 155.78 2.40
    0 1 9 o 89.74 92.58 2.08
    1 1 9 o 383.11 375.36 3.94
    -3 2 9 o 132.05 126.66 2.73
    -2 2 9 o 46.71 45.80 1.53
    -1 2 9 o 356.69 356.85 3.72
    0 2 9 o 314.61 311.70 3.60
    1 2 9 o 31.92 31.41 1.64
    2 2 9 o 391.77 394.71 4.92
    -5 3 9 o 146.05 142.18 3.71
    -4 3 9 o 87.10 86.06 2.73
    -3 3 9 o 293.07 291.52 3.83
    -2 3 9 o 116.24 113.98 2.73
    -1 3 9 o 34.52 35.87 1.64
    0 3 9 o 392.55 398.47 4.38
    1 3 9 o 119.56 119.73 3.06
    2 3 9 o 72.34 67.22 2.95
    3 3 9 o 222.53 223.26 4.37
    -6 4 9 o 26.99 25.03 2.08
    -5 4 9 o 330.51 329.57 5.14
    -4 4 9 o 154.48 158.64 3.28
    -3 4 9 o 67.86 73.59 2.40
    -2 4 9 o 396.68 393.36 4.49
    -1 4 9 o 113.49 118.48 2.84
    0 4 9 o 67.66 67.30 2.40
    1 4 9 o 247.48 243.08 4.16
    2 4 9 o 72.31 72.74 3.06
    -6 5 9 o 76.90 72.54 4.26
    -5 5 9 o 26.11 22.37 2.19
    -4 5 9 o 326.60 323.85 4.92
    -3 5 9 o 154.29 153.39 3.61
    -2 5 9 o 76.31 73.81 2.62
    -1 5 9 o 283.62 270.40 5.69
    0 5 9 o 96.67 93.41 3.39
    1 5 9 o 24.36 26.08 2.40
    -5 6 9 o 78.31 78.85 4.70
    -4 6 9 o 25.35 23.20 2.08
    -3 6 9 o 218.97 215.93 4.26
    -2 6 9 o 68.38 75.34 3.82
    -1 6 9 o 23.38 23.73 2.73
    0 0 10 o 316.14 320.30 7.88
    -1 1 10 o 1031.28 1019.12 8.31
    0 1 10 o 149.85 149.22 3.18
    1 1 10 o 164.14 166.33 3.39
    -3 2 10 o 717.70 723.97 6.67
    -2 2 10 o 304.39 302.56 4.49
    -1 2 10 o 175.60 179.23 3.28
    0 2 10 o 729.00 725.79 7.11
    1 2 10 o 139.68 142.68 3.40
    2 2 10 o 175.00 175.27 3.83
    -5 3 10 o 693.80 692.46 8.53
    -4 3 10 o 122.03 120.96 3.40
    -3 3 10 o 214.85 217.12 4.26
    -2 3 10 o 731.86 709.98 7.00
    -1 3 10 o 152.31 151.91 3.40
    0 3 10 o 128.80 119.03 3.50
    1 3 10 o 736.05 735.20 7.21
    2 3 10 o 144.51 140.74 4.28
    -5 4 10 o 108.32 106.12 9.29
    -4 4 10 o 715.91 694.82 8.09
    -3 4 10 o 124.09 126.30 3.62
    -2 4 10 o 171.85 178.02 3.83
    -1 4 10 o 776.71 775.25 7.76
    0 4 10 o 156.61 157.83 3.84
    1 4 10 o 176.08 159.87 6.56
    -4 5 10 o 100.56 92.99 7.76
    -3 5 10 o 679.39 668.27 8.63
    -2 5 10 o 137.80 128.19 4.60
    -1 5 10 o 156.43 157.24 7.97
    0 0 11 o 251.83 241.19 7.76
    -1 1 11 o 79.76 73.51 3.06
    0 1 11 o 361.52 358.10 5.24
    1 1 11 o 92.67 90.31 3.39
    -3 2 11 o 82.10 81.76 3.94
    -2 2 11 o 299.62 298.44 4.81
    -1 2 11 o 87.84 85.32 3.06
    0 2 11 o 25.38 27.61 1.97
    1 2 11 o 233.24 226.23 5.03
    -3 3 11 o 79.66 74.91 6.01
    -2 3 11 o 98.11 90.59 4.59
    -1 3 11 o 247.19 239.88 5.57
    0 3 11 o 97.46 101.60 4.48
_refine_special_details     ?
_reflns_number_total     790
_reflns_number_gt     785
_reflns_threshold_expression     'I>3\s(I)'
_refine_ls_structure_factor_coef     Fsqd
_refine_ls_R_factor_all     0.0093
_refine_ls_R_factor_gt     0.0092
_refine_ls_wR_factor_gt     0.0331
_refine_ls_wR_factor_ref     0.0331
_refine_ls_goodness_of_fit_ref     1.05
_refine_ls_goodness_of_fit_gt     1.05
_refine_ls_restrained_S_all     ?
_refine_ls_restrained_S_gt     ?
_refine_ls_number_reflns     790
_refine_ls_number_parameters     24
_refine_ls_number_restraints     0
_refine_ls_number_constraints     0
_refine_ls_hydrogen_treatment     ?
_refine_ls_weighting_scheme     sigma
_refine_ls_weighting_details     'w=1/(\s^2^(I)+0.000576I^2^)'
_atom_sites_solution_primary     'chargeflipping'
_atom_sites_solution_secondary     difmap
_refine_ls_shift/su_max     0.0007
_refine_ls_shift/su_mean     0.0000
_refine_diff_density_max     0.77
_refine_diff_density_min     -1.51
_refine_ls_extinction_method
                        'B-C type 1 Gaussian isotropic (Becker & Coppens, 1974)'
_refine_ls_extinction_coef      57E1(4)
_refine_ls_extinction_expression     ?
_refine_ls_abs_structure_details     ?
_refine_ls_abs_structure_Flack     ?
_refine_ls_abs_structure_Rogers     ?
loop_
    _atom_type_symbol
    _atom_type_scat_dispersion_real
    _atom_type_scat_dispersion_imag
    _atom_type_scat_source
    K 0.2009 0.2494 'International Tables Vol C tables 4.2.6.8 and 6.1.1.1'
    O 0.0106 0.0060 'International Tables Vol C tables 4.2.6.8 and 6.1.1.1'
    Se -0.0929 2.2259 'International Tables Vol C tables 4.2.6.8 and 6.1.1.1'
_computing_data_collection     'APEX2 (Bruker, 2016)'
_computing_cell_refinement     'SAINT (Bruker, 2016)'
_computing_data_reduction     'SAINT (Bruker, 2016)'
_computing_structure_solution     '<i>Superflip</i> (Palatinus & Chapuis, 2007)'
_computing_structure_refinement
                          '<i>JANA2006</i> (Pet\<r\'i\<cek <i>et al.</i>, 2014)'
_computing_molecular_graphics     'DIAMOND (Brandenburg, 2021)'
_computing_publication_material     'publCIF (Westrip 2010)'
loop_
    _atom_site_type_symbol
    _atom_site_label
    _atom_site_fract_x
    _atom_site_fract_y
    _atom_site_fract_z
    _atom_site_U_iso_or_equiv
    _atom_site_adp_type
    _atom_site_calc_flag
    _atom_site_refinement_flags
    _atom_site_occupancy
    _atom_site_site_symmetry_multiplicity
    _atom_site_disorder_assembly
    _atom_site_disorder_group
    Se Se 0.666667 0.333333 0.338432(15) 0.00495(4) Uani d . 1 2 . .
    K K1 0 0 0 0.00741(8) Uani d . 1 1 . .
    K K2 0 0 0.5 0.00764(8) Uani d . 1 1 . .
    K K3 0.333333 0.666667 0.14233(5) 0.01091(6) Uani d . 1 2 . .
    O O 0.38608(13) 0.25027(14) 0.23422(10) 0.0135(2) Uani d . 1 6 . .
loop_
    _atom_site_aniso_label
    _atom_site_aniso_U_11
    _atom_site_aniso_U_22
    _atom_site_aniso_U_33
    _atom_site_aniso_U_12
    _atom_site_aniso_U_13
    _atom_site_aniso_U_23
    _atom_site_aniso_type_symbol
    Se 0.00527(5) 0.00527(5) 0.00432(6) 0.00263(3) 0 0 Se
    K1 0.00743(9) 0.00743(9) 0.00735(14) 0.00372(5) 0 0 K
    K2 0.00816(9) 0.00816(9) 0.00658(13) 0.00408(5) 0 0 K
    K3 0.01248(8) 0.01248(8) 0.00778(10) 0.00624(4) 0 0 K
    O 0.0064(3) 0.0208(4) 0.0126(3) 0.0062(2) -0.0022(2) 0.0004(2) O
loop_
    _geom_bond_atom_site_label_1
    _geom_bond_atom_site_label_2
    _geom_bond_site_symmetry_1
    _geom_bond_site_symmetry_2
    _geom_bond_distance
    _geom_bond_publ_flag
    Se O . . 1.6865(8) ?
    Se O . 2_655 1.6865(12) ?
    Se O . 3_665 1.6865(7) ?
    K1 K2 . 1_554 3.4621(4) ?
    K1 K2 . . 3.4621(4) ?
    K1 K3 . 1_445 3.6606(3) ?
    K1 K3 . 1_545 3.66063(14) ?
    K1 K3 . . 3.6606(3) ?
    K1 K3 . 4_555 3.6606(3) ?
    K1 K3 . 4_565 3.66063(14) ?
    K1 K3 . 4_665 3.6606(3) ?
    K1 O . . 2.6307(7) ?
    K1 O . 2_555 2.6307(10) ?
    K1 O . 3_555 2.6307(8) ?
    K1 O . 4_555 2.6307(7) ?
    K1 O . 5_555 2.6307(10) ?
    K1 O . 6_555 2.6307(8) ?
    K2 K3 . 1_445 4.3084(4) ?
    K2 K3 . 1_545 4.3084(3) ?
    K2 K3 . . 4.3084(4) ?
    K2 K3 . 4_556 4.3084(4) ?
    K2 K3 . 4_566 4.3084(3) ?
    K2 K3 . 4_666 4.3084(4) ?
    K2 O . . 2.7708(7) ?
    K2 O . 2_555 2.7708(10) ?
    K2 O . 3_555 2.7708(8) ?
    K2 O . 4_556 2.7708(7) ?
    K2 O . 5_556 2.7708(10) ?
    K2 O . 6_556 2.7708(8) ?
    K3 K3 . 4_565 4.0391(4) ?
    K3 K3 . 4_665 4.0391(3) ?
    K3 K3 . 4_675 4.0391(4) ?
    K3 O . . 2.7915(10) ?
    K3 O . 2_665 2.7915(8) ?
    K3 O . 3_565 2.7915(12) ?
    K3 O . 4_665 3.0203(8) ?
    K3 O . 5_565 3.0203(10) ?
    K3 O . 6_555 3.0203(8) ?
loop_
    _geom_angle_atom_site_label_1
    _geom_angle_atom_site_label_2
    _geom_angle_atom_site_label_3
    _geom_angle_site_symmetry_1
    _geom_angle_site_symmetry_2
    _geom_angle_site_symmetry_3
    _geom_angle
    _geom_angle_publ_flag
    O Se O . . 2_655 103.03(4) ?
    O Se O . . 3_665 103.03(4) ?
    O Se O 2_655 . 3_665 103.03(5) ?
    O K1 O . . 2_555 85.98(3) ?
    O K1 O . . 3_555 85.98(2) ?
    O K1 O . . 4_555 180 ?
    O K1 O . . 5_555 94.02(3) ?
    O K1 O . . 6_555 94.02(2) ?
    O K1 O 2_555 . 3_555 85.98(3) ?
    O K1 O 2_555 . 4_555 94.02(3) ?
    O K1 O 2_555 . 5_555 180 ?
    O K1 O 2_555 . 6_555 94.02(3) ?
    O K1 O 3_555 . 4_555 94.02(2) ?
    O K1 O 3_555 . 5_555 94.02(3) ?
    O K1 O 3_555 . 6_555 180 ?
    O K1 O 4_555 . 5_555 85.98(3) ?
    O K1 O 4_555 . 6_555 85.98(2) ?
    O K1 O 5_555 . 6_555 85.98(3) ?
    O K2 O . . 2_555 80.69(2) ?
    O K2 O . . 3_555 80.69(2) ?
    O K2 O . . 4_556 180 ?
    O K2 O . . 5_556 99.31(2) ?
    O K2 O . . 6_556 99.31(2) ?
    O K2 O 2_555 . 3_555 80.69(3) ?
    O K2 O 2_555 . 4_556 99.31(2) ?
    O K2 O 2_555 . 5_556 180 ?
    O K2 O 2_555 . 6_556 99.31(3) ?
    O K2 O 3_555 . 4_556 99.31(2) ?
    O K2 O 3_555 . 5_556 99.31(3) ?
    O K2 O 3_555 . 6_556 180 ?
    O K2 O 4_556 . 5_556 80.69(2) ?
    O K2 O 4_556 . 6_556 80.69(2) ?
    O K2 O 5_556 . 6_556 80.69(3) ?
    O K3 O . . 2_665 114.97(3) ?
    O K3 O . . 3_565 114.97(2) ?
    O K3 O . . 4_665 92.04(2) ?
    O K3 O . . 5_565 132.80(3) ?
    O K3 O . . 6_555 82.84(2) ?
loop_
    _geom_torsion_atom_site_label_1
    _geom_torsion_atom_site_label_2
    _geom_torsion_atom_site_label_3
    _geom_torsion_atom_site_label_4
    _geom_torsion_site_symmetry_1
    _geom_torsion_site_symmetry_2
    _geom_torsion_site_symmetry_3
    _geom_torsion_site_symmetry_4
    _geom_torsion
    _geom_torsion_publ_flag
    ? ? ? ? ? ? ? ? ? ?
loop_
    _twin_refln_datum_id
    _twin_refln_individual_id
    _twin_refln_index_h
    _twin_refln_index_k
    _twin_refln_index_l
    _twin_refln_F_squared_calc
    _twin_refln_F_squared_meas
    _twin_refln_F_squared_sigma
    _twin_refln_include_status
    ? ? ? ? ? ? ? ? ?
