# Supplementary material for: Crystal structure of potassium orthoselenate(IV), K2SeO3
Source: Acta Crystallogr E Crystallogr Commun. 2022 May 17;78(Pt 6):615–8. doi: 10.1107/S2056989022005175 (PMC9431792; doi:10.1107/S2056989022005175)
Supplement: Supplementary file 2 [file e-78-00615-Isup2.hkl]

#
# h,k,l, Fc-squared, Fo-squared, sigma(Fo-squared) and status flag
#
data_I
_shelx_title                             'k2seo3 in p-3 at 100k;'
_shelx_refln_list_code                   4
_shelx_F_calc_maximum                    102.84
_exptl_crystal_F_000                     192
_reflns_d_resolution_high                0.5828

loop_
 _symmetry_equiv_pos_as_xyz
 'x, y, z'
 '-y, x-y, z'
 '-x+y, -x, z'
 '-x, -y, -z'
 'y, -x+y, -z'
 'x-y, x, -z'

_cell_length_a                           6.1063(2)
_cell_length_b                           6.1063(2)
_cell_length_c                           6.9242(4)
_cell_angle_alpha                        90
_cell_angle_beta                         90
_cell_angle_gamma                        120

_shelx_F_squared_multiplier              1.000

loop_
 _refln_index_h
 _refln_index_k
 _refln_index_l
 _refln_F_squared_calc
 _refln_F_squared_meas
 _refln_F_squared_sigma
 _refln_observed_status
   0   1   0   257.05   258.29     0.77 o
  -1   2   0 10832.50 10576.90    29.73 o
   0   2   0   565.41   598.74     2.10 o
  -2   3   0   156.31   166.12     1.10 o
  -1   3   0   163.39   173.86     1.20 o
   0   3   0  7651.07  7603.44    21.48 o
  -3   4   0   181.31   186.35     1.53 o
  -2   4   0  7798.64  7812.52    24.31 o
  -1   4   0   220.68   224.19     1.53 o
   0   4   0   269.14   263.83     1.97 o
  -4   5   0  4470.53  4440.37    15.93 o
  -3   5   0   236.46   230.74     2.19 o
  -2   5   0   232.57   231.24     1.86 o
  -1   5   0  4631.62  4616.09    15.25 o
   0   5   0    44.82    48.94     1.20 o
  -5   6   0    47.58    45.44     1.20 o
  -4   6   0    27.26    27.86     0.98 o
  -3   6   0  3242.91  3216.29    12.83 o
  -2   6   0    31.26    31.57     0.98 o
  -1   6   0    38.34    37.59     1.20 o
   0   6   0  2376.81  2375.16    11.40 o
  -6   7   0    93.74    94.19     2.08 o
  -5   7   0  2530.14  2523.03    11.71 o
  -4   7   0    54.05    53.11     1.53 o
  -3   7   0    67.26    67.93     1.53 o
  -2   7   0  2447.77  2452.04    11.54 o
  -1   7   0    93.18    95.29     2.19 o
   0   7   0    20.27    19.99     1.42 o
  -7   8   0  1589.56  1581.00    11.44 o
  -6   8   0    58.62    55.27     1.97 o
  -5   8   0    38.63    36.59     1.75 o
  -4   8   0  1763.44  1768.89    10.47 o
  -3   8   0    34.64    36.38     1.64 o
  -2   8   0    54.13    51.13     2.29 o
  -1   8   0  1575.70  1578.01    11.56 o
   0   8   0     2.83     3.28     1.42 <
  -8   9   0    22.04    23.16     2.08 o
  -7   9   0    21.51    23.27     2.08 o
  -6   9   0  1459.69  1451.59    11.78 o
  -5   9   0    31.50    31.57     1.86 o
  -4   9   0    26.61    27.20     1.86 o
  -3   9   0  1502.67  1484.68    10.88 o
  -2   9   0    22.14    22.61     2.08 o
  -1   9   0    24.40    26.43     2.40 o
   0   9   0   741.20   742.46    16.99 o
  -7  10   0     9.40     7.97     2.40 o
  -6  10   0    10.69    11.47     1.86 o
  -5  10   0   856.07   878.31     9.54 o
  -4  10   0    12.99    13.32     1.97 o
  -3  10   0    11.36     9.94     2.84 o
   0   0   1    60.96    60.80     0.44 o
  -1   1   1  1842.40  1900.22     4.95 o
   0   1   1  1063.13  1115.73     3.12 o
   1   1   1   315.94   342.13     1.42 o
  -3   2   1   634.93   637.30     2.41 o
  -2   2   1    29.05    45.57     0.55 o
  -1   2   1   411.58   448.64     1.77 o
   0   2   1    30.98    28.19     0.44 o
   1   2   1   158.03   152.77     1.21 o
   2   2   1    99.95   105.15     1.09 o
  -5   3   1   638.56   628.70     3.28 o
  -4   3   1   453.88   438.65     2.41 o
  -3   3   1   430.54   451.42     2.40 o
  -2   3   1   666.64   660.72     2.74 o
  -1   3   1   158.18   151.64     1.10 o
   0   3   1    10.06    10.54     0.33 o
   1   3   1   823.69   814.99     3.74 o
   2   3   1   239.20   238.20     1.98 o
   3   3   1    85.02    84.56     1.42 o
  -7   4   1   205.54   203.68     2.40 o
  -6   4   1    99.50    95.89     1.42 o
  -5   4   1    52.46    51.40     1.10 o
  -4   4   1   507.44   505.99     2.84 o
  -3   4   1   382.05   373.82     2.21 o
  -2   4   1   107.16   110.02     1.20 o
  -1   4   1   921.06   909.83     3.83 o
   0   4   1   178.22   184.51     1.43 o
   1   4   1   285.58   282.83     2.29 o
   2   4   1   368.82   365.05     3.17 o
   3   4   1    55.28    54.64     1.64 o
   4   4   1    48.47    48.06     1.86 o
  -9   5   1   154.93   153.02     3.60 o
  -8   5   1    87.89    89.13     2.30 o
  -7   5   1    67.84    70.13     1.75 o
  -6   5   1   312.83   307.55     2.84 o
  -5   5   1    79.09    74.01     1.42 o
  -4   5   1    40.83    40.21     0.98 o
  -3   5   1   559.21   551.69     3.40 o
  -2   5   1   285.76   279.74     2.08 o
  -1   5   1   238.11   234.61     1.97 o
   0   5   1   349.23   350.11     2.73 o
   1   5   1    71.42    74.65     1.64 o
   2   5   1    46.75    48.18     1.64 o
   3   5   1   261.49   258.62     3.50 o
   4   5   1    38.55    38.38     2.08 o
   5   5   1    39.77    40.53     2.62 o
 -10   6   1    28.01    26.55     2.29 o
  -9   6   1    24.51    22.83     1.97 o
  -8   6   1   300.35   302.77     4.15 o
  -7   6   1    70.13    71.78     1.97 o
  -6   6   1   187.21   190.16     2.40 o
  -5   6   1   300.36   296.02     2.73 o
  -4   6   1    94.49    92.52     1.64 o
  -3   6   1    98.45   101.12     1.53 o
  -2   6   1   374.50   376.32     2.84 o
  -1   6   1    73.91    75.26     1.64 o
   0   6   1     9.97     9.73     0.87 o
   1   6   1   237.76   240.62     3.17 o
   2   6   1   131.40   134.96     2.73 o
   3   6   1    37.41    38.23     2.08 o
   4   6   1   108.91   103.77     3.82 o
 -10   7   1   118.14   122.22     6.99 o
  -9   7   1    68.48    67.43     2.73 o
  -8   7   1    18.85    20.21     1.64 o
  -7   7   1   223.79   222.65     3.39 o
  -6   7   1    84.28    79.78     2.19 o
  -5   7   1    66.66    69.37     1.97 o
  -4   7   1   236.19   235.04     2.73 o
  -3   7   1    46.09    46.73     1.42 o
  -2   7   1    48.07    47.42     1.64 o
  -1   7   1   209.88   211.16     3.06 o
   0   7   1    61.93    64.95     2.30 o
   1   7   1    54.51    54.40     2.29 o
   2   7   1   173.45   176.47     4.37 o
   3   7   1    30.54    35.19     4.26 o
  -9   8   1    74.75    81.04     3.39 o
  -8   8   1    40.75    38.26     2.40 o
  -7   8   1    18.32    18.35     1.75 o
  -6   8   1   308.28   307.38     4.15 o
  -5   8   1    90.36    88.80     2.62 o
  -4   8   1    57.08    55.51     1.86 o
  -3   8   1   260.33   259.30     3.61 o
  -2   8   1   124.60   125.49     2.95 o
  -1   8   1    54.44    53.19     2.51 o
   0   8   1   167.71   173.80     4.15 o
   1   8   1    12.62    16.17     2.08 o
  -9   9   1    10.52    12.89     3.93 o
  -8   9   1    74.49    72.85     2.95 o
  -7   9   1    60.83    63.97     3.06 o
  -6   9   1    22.44    21.52     1.86 o
  -5   9   1   139.56   138.43     3.39 o
  -4   9   1    44.78    47.20     2.40 o
  -3   9   1    33.67    33.53     1.97 o
  -2   9   1   186.85   195.20     4.37 o
  -1   9   1    13.09    14.09     2.08 o
   0   9   1    44.10    47.62     6.23 o
  -7  10   1   113.20   125.19     6.01 o
  -6  10   1    25.80    29.07     2.29 o
  -5  10   1    31.95    30.91     2.29 o
  -4  10   1   110.99   118.29     3.82 o
  -3  10   1    33.86    26.99     4.48 o
   0   0   2  1564.37  1718.03     7.94 o
  -1   1   2   596.84   604.86     2.19 o
   0   1   2  9734.82  9857.43    29.28 o
   1   1   2    59.66    71.09     0.66 o
  -3   2   2   934.12   974.22     3.57 o
  -2   2   2 10261.90 10375.90    32.44 o
  -1   2   2    51.15    61.73     0.55 o
   0   2   2   416.07   419.36     1.93 o
   1   2   2  5642.31  5653.78    17.00 o
   2   2   2    87.43    86.35     0.98 o
  -5   3   2   152.62   154.41     1.59 o
  -4   3   2  5363.16  5298.34    16.57 o
  -3   3   2    14.27    13.54     0.44 o
  -2   3   2  1138.97  1172.00     5.14 o
  -1   3   2  6097.02  6154.37    19.23 o
   0   3   2     2.56     3.82     0.33 o
   1   3   2   384.90   385.32     2.19 o
   2   3   2  4653.04  4598.12    16.39 o
   3   3   2     2.50     2.73     0.55 o
  -7   4   2   172.45   172.16     2.54 o
  -6   4   2  2712.61  2688.70    11.82 o
  -5   4   2    74.58    72.63     1.42 o
  -4   4   2   180.79   183.80     1.83 o
  -3   4   2  5187.63  5155.99    16.94 o
  -2   4   2    89.23    86.69     0.98 o
  -1   4   2   317.76   312.22     2.17 o
   0   4   2  5275.71  5272.08    17.49 o
   1   4   2    52.04    53.23     1.09 o
   2   4   2   296.23   295.98     2.89 o
   3   4   2  2259.99  2262.17    11.04 o
   4   4   2     2.19     2.29     0.98 <
  -9   5   2    69.09    69.53     2.75 o
  -8   5   2  1654.25  1655.59    10.16 o
  -7   5   2    20.41    18.02     1.09 o
  -6   5   2   278.04   270.34     2.89 o
  -5   5   2  3116.87  3101.34    12.91 o
  -4   5   2    63.94    59.90     1.09 o
  -3   5   2   154.09   154.75     1.47 o
  -2   5   2  4595.47  4560.11    14.87 o
  -1   5   2    65.53    65.00     1.09 o
   0   5   2   285.44   286.58     2.56 o
   1   5   2  2586.13  2612.16    12.37 o
   2   5   2    23.69    24.47     1.31 o
   3   5   2    85.65    82.90     2.31 o
   4   5   2  1294.96  1303.44    10.05 o
   5   5   2     3.01     1.86     1.75 <
 -10   6   2   832.80   811.80    11.47 o
  -9   6   2    20.58    17.37     1.86 o
  -8   6   2    55.75    58.28     2.31 o
  -7   6   2  2273.75  2265.80    11.47 o
  -6   6   2     2.39     2.29     0.66 o
  -5   6   2   248.88   243.63     2.77 o
  -4   6   2  2676.25  2686.36    11.59 o
  -3   6   2     2.63     2.95     0.55 o
  -2   6   2   280.19   280.71     2.66 o
  -1   6   2  2486.48  2504.85    10.82 o
   0   6   2     3.67     5.13     0.76 o
   1   6   2    71.60    74.87     2.21 o
   2   6   2  1658.17  1677.79    10.05 o
   3   6   2    16.60    14.86     1.64 o
   4   6   2    63.72    67.26     4.72 o
 -10   7   2    52.12    61.59     6.68 o
  -9   7   2  1078.31  1092.94     9.83 o
  -8   7   2     5.58     6.55     1.31 o
  -7   7   2   110.97   108.12     2.53 o
  -6   7   2  2257.74  2251.13    11.47 o
  -5   7   2    25.15    25.34     1.31 o
  -4   7   2   198.65   199.13     2.66 o
  -3   7   2  2379.26  2378.56    11.92 o
  -2   7   2    19.51    20.21     1.20 o
  -1   7   2    74.09    76.80     2.21 o
   0   7   2  1568.81  1557.09    11.04 o
   1   7   2     8.40     7.86     1.31 o
   2   7   2    46.17    45.35     2.85 o
   3   7   2   745.24   714.57    20.64 o
  -9   8   2    43.13    41.26     2.85 o
  -8   8   2   863.02   882.04     9.29 o
  -7   8   2     6.20     6.12     1.20 o
  -6   8   2    50.93    47.01     1.98 o
  -5   8   2  1681.31  1662.09    10.05 o
  -4   8   2     2.23     3.06     0.87 o
  -3   8   2    92.46    91.15     2.65 o
  -2   8   2  1639.62  1641.69    11.58 o
  -1   8   2     7.51     9.39     1.42 o
   0   8   2   135.75   137.99     3.62 o
   1   8   2  1008.76  1004.03    11.03 o
  -8   9   2    46.63    44.25     2.86 o
  -7   9   2  1079.14  1092.31    10.60 o
  -6   9   2    16.58    16.17     1.75 o
  -5   9   2    61.85    63.14     2.53 o
  -4   9   2  1250.08  1222.64    11.14 o
  -3   9   2    20.20    21.41     1.86 o
  -2   9   2    44.46    43.81     2.64 o
  -1   9   2  1025.36  1041.95    11.91 o
  -7  10   2    59.78    68.44     9.10 o
  -6  10   2   806.99   805.13    12.78 o
  -5  10   2     3.41     2.95     1.75 <
  -4  10   2    55.82    57.66     4.60 o
  -3  10   2   766.37   764.48    28.63 o
   0   0   3   371.75   351.48     2.64 o
  -1   1   3   801.62   806.99     3.17 o
   0   1   3    16.97    18.90     0.44 o
   1   1   3   859.28   846.57     3.29 o
  -3   2   3   327.89   321.71     1.97 o
  -2   2   3   454.54   460.15     2.08 o
  -1   2   3  1020.28  1012.63     3.79 o
   0   2   3     8.19     9.33     0.33 o
   1   2   3   156.43   163.31     1.31 o
   2   2   3   498.30   490.63     2.63 o
  -5   3   3   234.50   232.84     2.08 o
  -4   3   3    76.80    78.53     1.20 o
  -3   3   3  1061.17  1060.76     4.60 o
  -2   3   3   360.11   354.59     1.97 o
  -1   3   3   148.43   154.53     1.32 o
   0   3   3   346.37   338.56     1.88 o
   1   3   3   333.25   322.89     2.18 o
   2   3   3    75.01    72.38     1.20 o
   3   3   3   382.88   381.96     3.06 o
  -7   4   3    72.31    70.57     2.08 o
  -6   4   3    73.63    72.69     1.86 o
  -5   4   3   294.97   293.13     2.86 o
  -4   4   3   161.48   161.05     1.75 o
  -3   4   3    94.68    97.52     1.10 o
  -2   4   3   510.61   502.31     2.96 o
  -1   4   3   378.83   364.35     2.52 o
   0   4   3    52.70    51.83     0.98 o
   1   4   3   710.74   695.56     3.83 o
   2   4   3   140.09   139.30     1.86 o
   3   4   3    88.10    88.58     2.29 o
   4   4   3   219.29   222.22     3.50 o
  -9   5   3    53.67    54.40     2.51 o
  -8   5   3    19.40    20.00     1.42 o
  -7   5   3   288.94   287.90     3.39 o
  -6   5   3   115.74   117.35     2.19 o
  -5   5   3   101.34   103.29     1.86 o
  -4   5   3   268.40   270.51     2.52 o
  -3   5   3   194.19   189.28     1.86 o
  -2   5   3    58.47    56.71     1.20 o
  -1   5   3   628.72   623.97     3.50 o
   0   5   3   123.89   125.68     1.64 o
   1   5   3    77.84    79.25     1.75 o
   2   5   3   244.53   239.37     3.17 o
   3   5   3    97.05   100.16     2.95 o
   4   5   3    35.72    32.67     2.19 o
   5   5   3   145.51   150.21     9.84 o
 -10   6   3    25.75    22.39     8.52 <
  -9   6   3   123.02   122.32     3.83 o
  -8   6   3   116.51   117.96     3.28 o
  -7   6   3    54.02    54.10     1.86 o
  -6   6   3   506.72   501.75     4.37 o
  -5   6   3   106.03   108.06     1.86 o
  -4   6   3    79.26    81.98     1.64 o
  -3   6   3   408.36   406.73     3.40 o
  -2   6   3   140.88   139.12     1.86 o
  -1   6   3    77.80    78.12     1.64 o
   0   6   3   166.85   167.02     2.41 o
   1   6   3    74.06    75.39     2.08 o
   2   6   3     7.76     8.20     1.20 o
   3   6   3   150.37   147.97     3.93 o
   4   6   3    35.29    28.94     5.46 o
  -9   7   3    14.44    17.15     1.86 o
  -8   7   3   128.33   132.50     3.39 o
  -7   7   3    82.60    82.91     2.62 o
  -6   7   3    43.39    43.14     1.64 o
  -5   7   3   281.78   280.01     3.17 o
  -4   7   3    90.58    89.62     1.97 o
  -3   7   3    99.73    97.83     2.19 o
  -2   7   3   252.13   253.51     3.50 o
  -1   7   3    60.72    63.35     2.18 o
   0   7   3    34.47    33.22     1.86 o
   1   7   3   199.08   198.47     4.15 o
   2   7   3    62.60    61.38     3.28 o
  -9   8   3    14.53    10.92     3.60 o
  -8   8   3    31.90    31.47     2.19 o
  -7   8   3   125.85   127.59     3.61 o
  -6   8   3   119.42   124.19     3.39 o
  -5   8   3    17.87    19.01     1.64 o
  -4   8   3   235.88   235.82     3.83 o
  -3   8   3    98.00   103.11     2.95 o
  -2   8   3     8.78     7.43     1.31 o
  -1   8   3   200.60   193.53     4.15 o
   0   8   3    71.44    73.62     3.39 o
   1   8   3    40.20    38.56     5.13 o
  -8   9   3    14.73    12.67     2.40 o
  -7   9   3    17.63    17.92     2.08 o
  -6   9   3   120.74   122.06     3.82 o
  -5   9   3    44.66    43.91     2.29 o
  -4   9   3    30.64    32.00     2.18 o
  -3   9   3   141.06   140.20     3.93 o
  -2   9   3    70.18    69.69     3.28 o
  -1   9   3    38.65    34.95     3.60 o
  -5  10   3   129.51   125.97     6.77 o
  -4  10   3    35.10    32.23     7.54 o
   0   0   4    22.33    20.43     0.76 o
  -1   1   4  5742.73  5721.70    18.25 o
   0   1   4   140.66   135.15     1.05 o
   1   1   4   906.84   901.05     3.64 o
  -3   2   4  5496.59  5500.87    18.72 o
  -2   2   4    98.90    95.51     1.04 o
  -1   2   4   857.56   852.89     3.63 o
   0   2   4  5297.77  5247.40    15.40 o
   1   2   4   230.95   229.17     1.71 o
   2   2   4   247.94   254.87     1.97 o
  -5   3   4  2586.30  2535.82    10.70 o
  -4   3   4    60.79    62.59     1.24 o
  -3   3   4   378.96   381.75     2.41 o
  -2   3   4  5707.29  5701.10    17.04 o
  -1   3   4   206.10   200.58     1.62 o
   0   3   4   609.04   610.85     2.85 o
   1   3   4  3637.40  3607.30    12.12 o
   2   3   4    36.06    39.95     1.11 o
   3   3   4   285.40   284.24     2.84 o
  -7   4   4  1934.71  1913.64    11.25 o
  -6   4   4    56.99    59.02     1.89 o
  -5   4   4   329.65   332.45     3.06 o
  -4   4   4  2947.20  2939.84    11.80 o
  -3   4   4    57.34    56.65     1.00 o
  -2   4   4   243.52   251.30     1.97 o
  -1   4   4  3453.10  3432.45    12.45 o
   0   4   4    35.44    36.34     0.89 o
   1   4   4   232.25   231.72     1.97 o
   2   4   4  2601.15  2587.42    11.36 o
   3   4   4    51.91    54.13     2.09 o
   4   4   4   141.00   142.10     3.39 o
  -9   5   4  1002.03   999.23     9.83 o
  -8   5   4    24.24    19.34     1.76 o
  -7   5   4   148.84   154.93     2.84 o
  -6   5   4  2420.62  2409.02    12.23 o
  -5   5   4    47.13    48.51     1.55 o
  -4   5   4   386.64   389.77     2.84 o
  -3   5   4  2628.89  2609.32    10.27 o
  -2   5   4    37.64    34.37     1.11 o
  -1   5   4   211.13   210.15     1.97 o
   0   5   4  2732.78  2710.70    11.03 o
   1   5   4    55.54    57.85     1.55 o
   2   5   4   145.07   145.09     2.62 o
   3   5   4  1277.46  1270.18     9.83 o
   4   5   4    21.44    20.75     1.87 o
  -9   6   4    48.17    48.62     2.51 o
  -8   6   4  1056.09  1053.52     8.85 o
  -7   6   4    18.26    17.26     1.32 o
  -6   6   4   173.79   176.09     2.73 o
  -5   6   4  2364.66  2336.82    10.82 o
  -4   6   4    57.62    56.70     1.55 o
  -3   6   4   279.10   279.90     2.84 o
  -2   6   4  2562.84  2555.01    11.14 o
  -1   6   4    60.75    57.81     1.55 o
   0   6   4   273.28   268.37     3.50 o
   1   6   4  1371.96  1347.88     9.07 o
   2   6   4    16.71    18.78     1.76 o
   3   6   4    44.65    41.07     2.51 o
  -9   7   4    16.32    15.90     2.08 o
  -8   7   4    78.20    75.16     2.95 o
  -7   7   4  1377.13  1378.42     9.94 o
  -6   7   4    18.91    18.49     1.43 o
  -5   7   4   132.47   132.96     2.51 o
  -4   7   4  1982.23  1960.86    10.92 o
  -3   7   4    48.65    42.75     1.77 o
  -2   7   4   162.91   161.59     2.95 o
  -1   7   4  1400.34  1394.50    10.70 o
   0   7   4    29.66    34.31     2.20 o
   1   7   4    63.05    65.34     2.95 o
   2   7   4   813.36   812.50     9.72 o
  -9   8   4   765.01   784.84    41.39 o
  -8   8   4    54.34    56.91     2.75 o
  -7   8   4    76.22    77.46     2.95 o
  -6   8   4  1031.73  1038.36     9.50 o
  -5   8   4    23.62    22.43     1.76 o
  -4   8   4   134.21   129.17     3.39 o
  -3   8   4  1298.65  1325.49     9.94 o
  -2   8   4    16.27    18.11     1.76 o
  -1   8   4    65.43    68.17     2.95 o
   0   8   4  1172.84  1165.15    11.91 o
  -8   9   4   777.55   814.33    32.66 o
  -7   9   4    15.42    15.68     2.08 o
  -6   9   4    56.00    60.51     2.84 o
  -5   9   4   986.14   985.68    10.05 o
  -4   9   4    23.29    18.10     1.98 o
  -3   9   4    39.97    37.04     2.51 o
  -2   9   4   800.95   810.08     9.28 o
   0   0   5   112.04   119.39     1.75 o
  -1   1   5    20.60    20.29     0.66 o
   0   1   5   444.26   432.45     2.40 o
   1   1   5   402.11   400.84     2.41 o
  -3   2   5    64.39    60.80     0.99 o
  -2   2   5  1019.26  1012.91     4.38 o
  -1   2   5   463.37   462.03     2.53 o
   0   2   5   387.97   379.28     2.20 o
   1   2   5   772.61   761.65     3.83 o
   2   2   5   173.10   170.78     1.75 o
  -5   3   5    76.23    75.14     1.64 o
  -4   3   5   372.80   376.20     2.84 o
  -3   3   5   442.03   436.77     2.62 o
  -2   3   5    53.11    51.80     1.10 o
  -1   3   5   741.29   735.09     3.60 o
   0   3   5   146.74   147.80     1.42 o
   1   3   5    45.16    48.22     1.20 o
   2   3   5   349.73   342.86     2.95 o
   3   3   5   151.48   150.59     2.51 o
  -7   4   5    84.69    84.99     2.73 o
  -6   4   5   369.71   365.06     4.15 o
  -5   4   5    94.52    92.75     1.75 o
  -4   4   5    84.38    85.18     1.42 o
  -3   4   5   428.24   429.80     2.95 o
  -2   4   5   177.45   177.92     1.75 o
  -1   4   5    40.50    40.80     0.99 o
   0   4   5   384.92   383.22     2.73 o
   1   4   5   301.16   303.05     2.73 o
   2   4   5    34.97    34.90     1.42 o
   3   4   5   332.05   332.69     4.26 o
   4   4   5    87.58    89.48     3.39 o
  -9   5   5    33.37    33.45     2.62 o
  -8   5   5   159.70   160.56     3.93 o
  -7   5   5   112.71   110.46     2.84 o
  -6   5   5    42.30    41.79     1.64 o
  -5   5   5   438.37   432.51     3.82 o
  -4   5   5    87.98    86.55     1.86 o
  -3   5   5    91.17    92.61     1.64 o
  -2   5   5   315.28   313.18     2.73 o
  -1   5   5   256.16   260.37     2.40 o
   0   5   5    52.28    50.80     1.42 o
   1   5   5   352.26   349.64     3.71 o
   2   5   5    89.35    89.51     2.73 o
   3   5   5    17.61    14.98     1.75 o
   4   5   5   162.27   166.35     4.59 o
  -9   6   5    34.48    32.34     2.62 o
  -8   6   5    10.94    11.36     1.64 o
  -7   6   5   217.17   216.27     3.82 o
  -6   6   5   231.30   228.76     3.06 o
  -5   6   5    48.24    46.84     1.75 o
  -4   6   5   382.34   374.47     3.82 o
  -3   6   5   163.92   166.20     2.41 o
  -2   6   5    36.25    35.91     1.31 o
  -1   6   5   359.08   355.73     3.50 o
   0   6   5    56.65    58.39     1.86 o
   1   6   5    56.87    59.61     2.41 o
   2   6   5   100.67   103.32     3.50 o
   3   6   5    49.20    53.85     3.17 o
  -9   7   5   105.60   120.26    11.80 o
  -8   7   5    38.58    42.72     2.51 o
  -7   7   5    20.74    21.87     1.75 o
  -6   7   5   198.06   201.28     3.72 o
  -5   7   5   106.38   100.87     2.73 o
  -4   7   5    69.30    66.86     2.08 o
  -3   7   5   341.80   338.70     4.04 o
  -2   7   5    95.83   101.50     2.84 o
  -1   7   5    65.85    67.10     2.73 o
   0   7   5   204.56   206.55     4.26 o
   1   7   5    73.45    81.82     3.71 o
  -8   8   5   175.33   169.07     7.21 o
  -7   8   5    36.92    35.18     2.29 o
  -6   8   5    11.05    12.24     1.75 o
  -5   8   5   153.58   159.79     3.71 o
  -4   8   5    95.55   100.21     3.50 o
  -3   8   5    16.59    15.41     1.64 o
  -2   8   5   107.19   106.38     3.39 o
  -1   8   5    75.15    75.37     3.17 o
   0   8   5     9.59    10.60     2.51 o
  -7   9   5   114.25   109.88     9.17 o
  -6   9   5    34.57    34.52     2.84 o
  -5   9   5    39.64    37.70     3.06 o
  -4   9   5   155.00   154.92     4.26 o
  -3   9   5    43.72    45.55     3.17 o
  -2   9   5    15.47    12.35     3.50 o
   0   0   6  2488.91  2511.51    18.25 o
  -1   1   6   174.60   168.35     1.65 o
   0   1   6   647.57   634.35     3.28 o
   1   1   6  3787.78  3753.65    13.14 o
  -3   2   6    51.44    51.49     1.21 o
  -2   2   6   202.51   200.18     1.86 o
  -1   2   6  3685.53  3625.34    12.64 o
   0   2   6    66.42    62.89     1.09 o
   1   2   6   610.33   603.95     3.50 o
   2   2   6  2239.94  2225.94     9.41 o
  -5   3   6   127.67   128.11     2.08 o
  -4   3   6   368.01   365.92     2.95 o
  -3   3   6  2535.94  2490.99    10.35 o
  -2   3   6    40.07    38.10     0.99 o
  -1   3   6   556.13   548.49     3.28 o
   0   3   6  3067.81  3037.09    11.32 o
   1   3   6   114.40   112.73     1.64 o
   2   3   6   225.15   230.00     2.73 o
   3   3   6  1751.92  1751.93     9.92 o
  -7   4   6    25.64    25.59     1.86 o
  -6   4   6   257.14   255.15     3.60 o
  -5   4   6  2011.21  1990.24    10.37 o
  -4   4   6   110.84   108.70     1.86 o
  -3   4   6   374.99   371.61     2.95 o
  -2   4   6  2225.35  2209.64     9.40 o
  -1   4   6   139.87   135.75     1.64 o
   0   4   6   224.03   220.97     2.19 o
   1   4   6  1744.70  1724.73     8.70 o
   2   4   6    26.93    25.81     1.31 o
   3   4   6   163.98   163.41     3.60 o
   4   4   6  1031.20  1028.29    11.09 o
  -8   5   6   121.58   121.48     3.93 o
  -7   5   6  1169.27  1148.57     9.22 o
  -6   5   6    22.18    20.88     1.42 o
  -5   5   6   244.40   243.49     3.06 o
  -4   5   6  2124.36  2122.49    11.02 o
  -3   5   6   117.50   116.96     1.97 o
  -2   5   6   243.91   246.93     2.51 o
  -1   5   6  1725.26  1725.02     7.75 o
   0   5   6    34.13    34.78     1.20 o
   1   5   6   212.93   212.65     3.17 o
   2   5   6  1177.61  1188.28     9.23 o
   3   5   6    42.62    43.06     2.73 o
  -8   6   6    67.87    65.67     3.06 o
  -7   6   6    79.89    80.75     2.84 o
  -6   6   6  1255.88  1249.48     9.91 o
  -5   6   6    26.22    24.94     1.64 o
  -4   6   6   259.98   257.91     3.39 o
  -3   6   6  1732.52  1749.00     9.91 o
  -2   6   6    29.92    30.95     1.31 o
  -1   6   6   232.88   223.50     2.95 o
   0   6   6  1556.64  1563.29     9.89 o
   1   6   6    61.40    60.74     2.62 o
   2   6   6   104.48   107.93     3.93 o
  -8   7   6   780.73   772.98    12.06 o
  -7   7   6    28.99    30.05     2.19 o
  -6   7   6    86.75    83.35     3.17 o
  -5   7   6  1134.03  1115.93     9.35 o
  -4   7   6    22.38    21.96     1.64 o
  -3   7   6   140.44   140.46     2.95 o
  -2   7   6  1215.46  1207.96     9.44 o
  -1   7   6    54.89    55.84     2.51 o
   0   7   6   130.30   142.00     4.59 o
   1   7   6   720.52   700.10    12.83 o
  -7   8   6   777.52   765.38    11.07 o
  -6   8   6    73.48    74.42     3.06 o
  -5   8   6   117.97   124.20     4.04 o
  -4   8   6  1007.85  1008.75    10.20 o
  -3   8   6    39.70    43.93     2.51 o
  -2   8   6   104.98   111.23     3.72 o
  -1   8   6   726.17   722.91     9.76 o
   0   0   7   231.68   228.82     4.05 o
  -1   1   7   473.14   462.61     3.28 o
   0   1   7   180.73   181.63     1.86 o
   1   1   7    56.52    55.51     1.20 o
  -3   2   7   427.12   428.01     3.50 o
  -2   2   7   352.82   349.66     2.75 o
  -1   2   7    46.42    44.45     1.09 o
   0   2   7   904.95   892.51     4.92 o
   1   2   7   324.18   323.61     2.63 o
   2   2   7    79.23    78.24     1.86 o
  -5   3   7   386.66   385.10     3.94 o
  -4   3   7   137.59   136.38     2.08 o
  -3   3   7    20.38    21.64     0.98 o
  -2   3   7   397.11   402.13     3.06 o
  -1   3   7   302.97   302.28     2.63 o
   0   3   7    89.21    86.62     1.64 o
   1   3   7   366.96   364.66     3.28 o
   2   3   7   119.48   118.79     2.19 o
   3   3   7    32.61    33.43     1.75 o
  -7   4   7   286.23   286.77     4.81 o
  -6   4   7   152.66   148.60     3.06 o
  -5   4   7    77.20    76.13     2.08 o
  -4   4   7   441.13   438.04     3.93 o
  -3   4   7   161.54   159.41     2.19 o
  -2   4   7    77.76    77.79     1.53 o
  -1   4   7   358.38   362.10     2.95 o
   0   4   7   130.46   130.60     1.97 o
   1   4   7    40.97    39.77     1.53 o
   2   4   7   246.19   243.82     3.61 o
   3   4   7   135.20   130.77     3.50 o
   4   4   7    21.14    21.30     2.18 o
  -8   5   7    56.73    55.42     3.61 o
  -7   5   7    26.12    27.42     1.97 o
  -6   5   7   243.14   241.29     4.15 o
  -5   5   7   180.92   181.14     3.50 o
  -4   5   7    77.00    79.00     2.19 o
  -3   5   7   414.19   410.78     3.82 o
  -2   5   7   107.40   104.47     2.08 o
  -1   5   7    51.00    52.44     1.53 o
   0   5   7   297.79   295.48     3.61 o
   1   5   7   141.87   134.03     3.17 o
   2   5   7    35.91    35.72     2.40 o
   3   5   7   153.25   162.13     5.90 o
  -8   6   7   135.33   138.50    12.01 o
  -7   6   7    72.82    78.82     3.06 o
  -6   6   7     6.11     6.01     1.42 o
  -5   6   7   257.21   261.69     4.37 o
  -4   6   7   159.93   154.53     3.17 o
  -3   6   7    29.02    30.26     1.64 o
  -2   6   7   250.68   245.64     3.17 o
  -1   6   7   148.83   151.39     2.84 o
   0   6   7    51.17    47.73     2.51 o
   1   6   7   247.01   248.92     5.14 o
   2   6   7    28.98    31.48     5.36 o
  -7   7   7   156.60   162.14     5.46 o
  -6   7   7    65.47    68.70     3.06 o
  -5   7   7    29.23    31.46     2.18 o
  -4   7   7   255.99   255.85     4.15 o
  -3   7   7   135.30   135.20     3.72 o
  -2   7   7    31.90    31.13     2.08 o
  -1   7   7   262.05   256.70     5.24 o
   0   7   7    82.46    80.77     3.93 o
  -5   8   7    52.95    52.46     3.28 o
  -4   8   7    19.04    17.04     1.97 o
  -3   8   7   149.52   162.00     5.46 o
  -2   8   7    32.01    31.04     8.96 o
   0   0   8   361.66   362.36     5.69 o
  -1   1   8   484.36   477.79     3.54 o
   0   1   8  2024.48  2026.07     9.53 o
   1   1   8   111.11   109.91     1.86 o
  -3   2   8   258.78   250.73     2.87 o
  -2   2   8  1271.54  1272.45     6.89 o
  -1   2   8   123.96   122.54     1.86 o
   0   2   8   275.84   267.36     2.97 o
   1   2   8  1735.67  1726.90     9.08 o
   2   2   8   161.56   158.49     2.51 o
  -5   3   8   298.17   302.55     3.95 o
  -4   3   8  1404.95  1409.40     7.76 o
  -3   3   8   184.86   184.00     2.51 o
  -2   3   8   240.46   242.52     2.75 o
  -1   3   8  1677.23  1692.84     8.53 o
   0   3   8    80.34    80.35     1.97 o
   1   3   8   307.96   300.14     3.74 o
   2   3   8  1084.52  1090.35     7.99 o
   3   3   8    68.49    69.92     2.51 o
  -7   4   8   101.15   104.98     3.62 o
  -6   4   8   991.74  1007.41     8.74 o
  -5   4   8    96.02    95.19     2.73 o
  -4   4   8   289.70   293.61     3.84 o
  -3   4   8  1403.10  1380.14     7.88 o
  -2   4   8   164.81   162.66     2.51 o
  -1   4   8   341.19   335.39     3.08 o
   0   4   8  1123.96  1108.58     7.11 o
   1   4   8   143.29   146.24     3.06 o
   2   4   8   134.87   130.17     3.29 o
   3   4   8   727.01   727.73     7.98 o
  -7   5   8    77.55    75.94     3.06 o
  -6   5   8   113.47   116.77     3.73 o
  -5   5   8   997.49  1010.55     8.53 o
  -4   5   8    79.42    80.88     2.62 o
  -3   5   8   283.40   277.31     4.07 o
  -2   5   8  1122.63  1116.08     7.98 o
  -1   5   8   144.95   146.15     2.73 o
   0   5   8   156.88   157.62     3.18 o
   1   5   8   881.15   880.13     8.09 o
   2   5   8    73.28    72.76     3.61 o
  -7   6   8   559.29   563.92    12.90 o
  -6   6   8    90.29    87.93     3.17 o
  -5   6   8   118.91   115.48     3.84 o
  -4   6   8   991.99  1006.72     8.53 o
  -3   6   8    72.22    72.11     2.62 o
  -2   6   8   139.34   145.98     3.62 o
  -1   6   8   911.17   915.14     8.41 o
   0   6   8    28.31    30.92     2.40 o
   1   6   8   136.25   135.54     7.01 o
  -6   7   8   578.58   542.38    14.53 o
  -5   7   8    84.40    88.81     3.50 o
  -4   7   8    98.62   100.86     3.39 o
  -3   7   8   683.96   692.09     8.63 o
  -2   7   8    66.64    64.25     3.72 o
  -1   7   8   126.87   130.83     7.23 o
   0   0   9   728.39   724.54     8.99 o
  -1   1   9   155.78   159.75     2.40 o
   0   1   9    92.58    89.74     2.08 o
   1   1   9   375.36   383.11     3.94 o
  -3   2   9   126.66   132.05     2.73 o
  -2   2   9    45.80    46.71     1.53 o
  -1   2   9   356.85   356.69     3.72 o
   0   2   9   311.70   314.61     3.60 o
   1   2   9    31.41    31.92     1.64 o
   2   2   9   394.71   391.77     4.92 o
  -5   3   9   142.18   146.05     3.71 o
  -4   3   9    86.06    87.10     2.73 o
  -3   3   9   291.52   293.07     3.83 o
  -2   3   9   113.98   116.24     2.73 o
  -1   3   9    35.87    34.52     1.64 o
   0   3   9   398.47   392.55     4.38 o
   1   3   9   119.73   119.56     3.06 o
   2   3   9    67.22    72.34     2.95 o
   3   3   9   223.26   222.53     4.37 o
  -6   4   9    25.03    26.99     2.08 o
  -5   4   9   329.57   330.51     5.14 o
  -4   4   9   158.64   154.48     3.28 o
  -3   4   9    73.59    67.86     2.40 o
  -2   4   9   393.36   396.68     4.49 o
  -1   4   9   118.48   113.49     2.84 o
   0   4   9    67.30    67.66     2.40 o
   1   4   9   243.08   247.48     4.16 o
   2   4   9    72.74    72.31     3.06 o
  -6   5   9    72.54    76.90     4.26 o
  -5   5   9    22.37    26.11     2.19 o
  -4   5   9   323.85   326.60     4.92 o
  -3   5   9   153.39   154.29     3.61 o
  -2   5   9    73.81    76.31     2.62 o
  -1   5   9   270.40   283.62     5.69 o
   0   5   9    93.41    96.67     3.39 o
   1   5   9    26.08    24.36     2.40 o
  -5   6   9    78.85    78.31     4.70 o
  -4   6   9    23.20    25.35     2.08 o
  -3   6   9   215.93   218.97     4.26 o
  -2   6   9    75.34    68.38     3.82 o
  -1   6   9    23.73    23.38     2.73 o
   0   0  10   320.30   316.14     7.88 o
  -1   1  10  1019.12  1031.28     8.31 o
   0   1  10   149.22   149.85     3.18 o
   1   1  10   166.33   164.14     3.39 o
  -3   2  10   723.97   717.70     6.67 o
  -2   2  10   302.56   304.39     4.49 o
  -1   2  10   179.23   175.60     3.28 o
   0   2  10   725.79   729.00     7.11 o
   1   2  10   142.68   139.68     3.40 o
   2   2  10   175.27   175.00     3.83 o
  -5   3  10   692.46   693.80     8.53 o
  -4   3  10   120.96   122.03     3.40 o
  -3   3  10   217.12   214.85     4.26 o
  -2   3  10   709.98   731.86     7.00 o
  -1   3  10   151.91   152.31     3.40 o
   0   3  10   119.03   128.80     3.50 o
   1   3  10   735.20   736.05     7.21 o
   2   3  10   140.74   144.51     4.28 o
  -5   4  10   106.12   108.32     9.29 o
  -4   4  10   694.82   715.91     8.09 o
  -3   4  10   126.30   124.09     3.62 o
  -2   4  10   178.02   171.85     3.83 o
  -1   4  10   775.25   776.71     7.76 o
   0   4  10   157.83   156.61     3.84 o
   1   4  10   159.87   176.08     6.56 o
  -4   5  10    92.99   100.56     7.76 o
  -3   5  10   668.27   679.39     8.63 o
  -2   5  10   128.19   137.80     4.60 o
  -1   5  10   157.24   156.43     7.97 o
   0   0  11   241.19   251.83     7.76 o
  -1   1  11    73.51    79.76     3.06 o
   0   1  11   358.10   361.52     5.24 o
   1   1  11    90.31    92.67     3.39 o
  -3   2  11    81.76    82.10     3.94 o
  -2   2  11   298.44   299.62     4.81 o
  -1   2  11    85.32    87.84     3.06 o
   0   2  11    27.61    25.38     1.97 o
   1   2  11   226.23   233.24     5.03 o
  -3   3  11    74.91    79.66     6.01 o
  -2   3  11    90.59    98.11     4.59 o
  -1   3  11   239.88   247.19     5.57 o
   0   3  11   101.60    97.46     4.48 o
